# Supplementary material for: Maternal Cytokines CXCL12, VEGFA, and WNT5A Promote Porcine Oocyte Maturation via MAPK Activation and Canonical WNT Inhibition
Source: Front Cell Dev Biol. 2020 Jul 7;8:578. doi: 10.3389/fcell.2020.00578 (PMC7358312; doi:10.3389/fcell.2020.00578)
Supplement: Supplementary file 2 [file Table_2.xlsx]

## Sheet: Table S2
TABLE S2. Expression levels of intercellular signaling ligands and receptors in pig oocytes, embryos and reproductive tissues.
The transcriptome data of IVV (in vivo-derived) embryos and reproductive tissues are shown as FPKM (fragments per kilobase of exon per million mapped fragments) values and read counts, respectively, and have been deposited to Gene Expression Omnibus database under accession number GSE139512 and GSE108570.
The oocytes and embryos were obtained at indicated time points shown below. The tissues were collected on days 0 (the onset of oestrous behaviour), 3, 6, 9, 12, 15, and 18 of the oestrous cycle.
Receptor genes are marked gray shade. N.A. stands for not available in the present data.
Ensembl_Gene_ID	Gene_Name	Location	IVV_Oocyte_24 h (post-estrus)	IVV_Zygote_20 h	IVV_2_cell_36-40 h	IVV_4_cell_60-64 h	IVV_8_cell_84-90 h	IVV_Morula_108-114 h	IVV_Early_ Blastocyst_132-140 h	Average FPKM Value	Ovary_0 day	Ovary_3 day	Ovary_6 day	Ovary_9 day	Ovary_12 day	Ovary_15 day	Ovary_18 day	Oviduct_0 day	Oviduct_3 day	Oviduct_6 day	Oviduct_9 day	Oviduct_12 day	Oviduct_15 day	Oviduct_18 day	Endometrium_0 day	Endometrium_3 day	Endometrium_6 day	Endometrium_9 day	Endometrium_12 day	Endometrium_15 day	Endometrium_18 day	Average Reads Count
ENSSSCG00000015874	ACVR1	NC_010457.5:64599078-64891653	34.9563	6.67454	4.8915	0.121692	1.77149	5.17604	6.62959	8.60302	651.333	336.5	280.333	372.667	347	640	732	722.333	674.333	673.5	826.667	942	732.75	532.667	697.333	537	466	454.667	496.667	874.5	840.333	610.98
ENSSSCG00000000233	ACVR1B	NC_010447.5:17314321-17350726	33.8087	8.57018	8.28302	0.560264	0.371734	0.0966536	0.138731	7.40418	784	449.5	561.667	608	403.25	761	543	553	583.333	916	969.667	889.75	752.25	648.333	901.667	610.667	513.333	502	590.333	747.25	1174.33	688.683
ENSSSCG00000015873	ACVR1C	NC_010457.5:64452631-64533283	0	0	0.00287723	0	0.00139589	0.0079659	0.134805	0.0210063	0	0	0	0	0	0	0	0.333333	1	0.5	1.33333	0.75	0.75	1.66667	1.33333	0.333333	0	0	0	0	0	0.380952
ENSSSCG00000015669	ACVR2A	NC_010457.5:4177332-4259056	3.46412	7.29865	10.0953	2.31476	3.63436	1.82934	1.54556	4.31173	93	88.5	86.6667	91	82.5	99.75	124.667	86.3333	113.667	127.5	137	145	133.75	107.667	139	126	103.333	140.333	158.667	188.75	161.667	120.702
ENSSSCG00000011257	ACVR2B	NC_010455.5:23237698-23276086	11.472	6.93894	3.62289	2.89758	1.01312	2.30189	1.08804	4.19064	23	24.5	12	29	24.75	26.25	33.6667	16.3333	30.3333	56.5	42.3333	44.5	29.25	14.3333	66.6667	61	68	47.3333	56.6667	47.75	72.3333	39.3571
ENSSSCG00000000232	ACVRL1	NC_010447.5:17267482-17284155	0	0	0.0519109	0	0	0.00181543	0	0.00767519	1467	536.5	956.333	818	742.5	957.25	1387.33	211	191	207	249.333	200.75	264.25	314.333	642.667	717	313.333	320.333	650	584.5	742	593.925
ENSSSCG00000039103	ADIPOQ	NC_010455.5:124633905-124646237	0.0493749	0	0	0	0.0428062	0	0	0.0131687	N.A.	N.A.	N.A.	N.A.	N.A.	N.A.	N.A.	N.A.	N.A.	N.A.	N.A.	N.A.	N.A.	N.A.	N.A.	N.A.	N.A.	N.A.	N.A.	N.A.	N.A.	N.A.
ENSSSCG00000010931	ADIPOR1	NC_010452.4:24907490-24923540	48.5917	42.9594	57.6262	338.184	341.49	243.615	76.8345	164.186	398	370	284.333	319	334.5	338	374	361	393	470	479.333	467.5	447	348.333	503.667	478.667	477	538.333	720.333	493.25	446.667	430.567
ENSSSCG00000000757	ADIPOR2	NC_010447.5:68755788-68899397	16.2203	12.2968	11.2965	398.838	534.115	409.551	190.676	224.713	339	485	542.333	615	554	396.25	420	305	299	295.5	272.333	254.25	287.5	255.667	367.333	408	557	721.667	805.333	778.25	550.667	452.813
ENSSSCG00000006035	ANGPT1	NC_010446.5:29925202-30233434	2.08405	2.13886	0.393253	1.65583	5.061	3.67977	2.03887	2.43595	19.6667	57.5	38.3333	46.3333	64.25	32.75	29	11.6667	13.3333	17.5	20.3333	30.75	31.75	20.6667	8.33333	7.33333	8.66667	13	10.3333	7.75	4.66667	23.5198
ENSSSCG00000015753	ANGPT2	NC_010457.5:37455185-37674971	0	0.159578	0.0418876	11.172	0.738144	1.0916	0.0127163	1.88799	168.667	117	104.667	74.6667	189.5	196.25	287.333	62.6667	65.6667	132.5	123.333	95.75	136	100.333	129.333	170	131.667	137	151.667	304	180.333	145.635
ENSSSCG00000007198	ANGPT4	NC_010459.5:34345925-34394977	0	0	0	0	0	0	0	0	945.667	546.5	111.667	252	388	430.5	970.333	44.3333	70	79	93	45.5	42	34	75.6667	139	47.6667	43.3333	54	27	40	213.294
ENSSSCG00000015522	ANGPTL1	NC_010451.4:120562293-120725275	1.99798	2.41527	2.80957	2.67757	0.371265	0.289969	0.4558	1.57392	8	10.5	4.66667	6	9.5	90.75	8.33333	10.6667	8.33333	21.5	16	10.5	34	15.6667	12	23.6667	18.6667	27.6667	63.3333	73	9.33333	22.9563
ENSSSCG00000005608	ANGPTL2	NC_010443.5:267436987-267770444	1.92621	0.632258	0.996692	1.59523	0.111649	0.0359491	0	0.756855	2001.33	1783	2270	2243	1899.75	2450	2287.33	3606	3147	3000.5	2511.33	3837	3548	4682	2092.33	2192	534	547.667	844.333	996.75	2209.67	2318.24
ENSSSCG00000003819	ANGPTL3	NC_010448.4:149745374-149985946	0	0	0.429888	0.0151263	0	0.00102758	0	0.0637203	1.66667	0	1.66667	0.666667	0	8.5	0	171.333	137.333	245.5	215.667	150.5	271.75	200.667	29.6667	30	6.66667	3.66667	11	19.5	26.6667	72.9722
ENSSSCG00000013599	ANGPTL4	NC_010444.4:70905766-70912892	0	0	0	0.618083	0.143182	3.20111	0.810735	0.681873	2629	9980	14486.3	9189	6003.5	3636.75	5627.67	79	75	259.5	349	90	116.25	91.3333	161	187.667	62.3333	31	203.667	198.25	211	2555.58
ENSSSCG00000014978	ANGPTL5	NC_010451.4:32332767-32627337	1.03809	0	0.0244051	0	0	0	0	0.151785	3	1.5	0.666667	1.66667	1.75	2	5	1	1.33333	1.5	0.333333	0.25	0.25	1.33333	0.333333	0	0	0	0.333333	0	0	1.05952
ENSSSCG00000013663	ANGPTL6	NC_010444.4:68942245-68958820	0	0	0.00653212	0.233857	0.00922116	0.142374	0	0.0559978	14.3333	10	4	5.33333	4	3	6.66667	43	24	11	12.3333	7.75	10.75	13	5.66667	5.66667	3	2	4.33333	4.75	5	9.50397
ENSSSCG00000003414	ANGPTL7	NC_010448.4:71286988-71412913	0	0	0	0	0	0.00651264	0.126653	0.0190237	9.66667	5	3	7	14.75	16.75	36	7	6	3.5	5.66667	28.25	17	13.6667	6.33333	6.66667	0.333333	0.666667	1.66667	7.75	4	9.55556
ENSSSCG00000036965	ANGPTL8	NC_010444.4:69925852-69972326	0	0	0	0	0	0	0.141161	0.0201659	N.A.	N.A.	N.A.	N.A.	N.A.	N.A.	N.A.	N.A.	N.A.	N.A.	N.A.	N.A.	N.A.	N.A.	N.A.	N.A.	N.A.	N.A.	N.A.	N.A.	N.A.	N.A.
ENSSSCG00000034778	ARTN	NC_010448.4:167356362-167361370	0	0	0	0	0	0	0	0	N.A.	N.A.	N.A.	N.A.	N.A.	N.A.	N.A.	N.A.	N.A.	N.A.	N.A.	N.A.	N.A.	N.A.	N.A.	N.A.	N.A.	N.A.	N.A.	N.A.	N.A.	N.A.
ENSSSCG00000002501	BDKRB1	NC_010449.5:117491349-117492410	0	0	0	0.512793	0	0.00318842	0	0.0737116	51.6667	47	20.6667	35.3333	11.5	186	105.333	6.66667	9.66667	15	10	18.5	61.75	39.6667	6	8	2.33333	1.66667	4.33333	8.75	18.3333	31.8175
ENSSSCG00000027030	BDKRB2	NC_010449.5:117438621-117472005	0	0	0	0.00533793	0.182647	0.174536	0	0.0517887	57	30	39	50	33	78.5	70.6667	78	76	172.5	193.333	207.75	327	286	81.3333	115.333	50.3333	36.3333	63.6667	98	257.667	114.353
ENSSSCG00000013333	BDNF	NC_010444.4:32623667-32679293	10.5379	2.45418	3.96906	15.0739	1.64311	3.99532	2.07069	5.67774	65.3333	4	2.66667	2.66667	1.5	38.75	72.6667	0	0	0	0	0	0	1	1.33333	0.666667	68.6667	106.333	23.6667	9.75	0.666667	19.0317
ENSSSCG00000009620	BMP1	NC_010456.5:6443772-6489066	0	0	0	0	0.0131027	0.00104735	0.108341	0.0174987	5392.33	6637.5	12257	16787.7	12770	10286.8	7773	777.667	783	819	963.667	495.25	713.75	683.333	1546.33	1623.33	692	672.667	875	753.25	1093.33	4018.85
ENSSSCG00000008345	BMP10	NC_010445.4:73519903-73530448	0	0	0	0.000534427	0	0.00135397	0	0.000269771	0	0	0	0	0.5	0	0	0	0	0	0.333333	0.25	0.25	0	0.333333	0.333333	0.333333	0	1	7.5	1	0.563492
ENSSSCG00000012310	BMP15	NC_010461.5:44613121-44620575	779.898	1558.71	1013.47	1571.61	12.0865	6.43299	7.53812	707.107	73	32	5.66667	9.66667	22.25	27.25	51.3333	2	0.666667	2	1	2.25	1.25	0.333333	0	0	0	0	0	0.5	0	11.0079
ENSSSCG00000022670	BMP2	NC_010459.5:15750486-15762982	31.8411	7.55834	12.4879	1.62997	0.342695	5.25558	6.0662	9.31168	2.33333	2.5	1	2.33333	2	4.25	5	0.333333	1	1	1	0	0.5	1	3.33333	3.66667	2.33333	2	2.33333	1.25	3	2.00794
ENSSSCG00000027722	BMP2K	NC_010450.4:138671239-138789966	11.9732	19.5548	38.5902	2.84173	1.36033	1.73033	1.47167	11.0746	324.333	118	111.333	106.667	98.25	167	175	129.333	120.667	116	120.333	122.25	123.5	123.333	84	103.333	126.333	177	189.333	251	151	144.667
ENSSSCG00000029061	BMP3	NC_010450.4:136880455-136904739	0	0	0	0	0.064145	0	0	0.00916357	0.333333	2	1.66667	1.66667	1.75	4	3.66667	18	20	25.5	19.6667	31.75	23.75	18	11.3333	12.6667	6.33333	4.33333	7.66667	6.5	7.66667	10.869
ENSSSCG00000005045	BMP4	NC_010443.5:183415988-183422888	145.925	77.0218	88.1977	834.048	45.4178	56.614	5.85675	179.012	105	47	46	37	51.75	669.25	305	57.3333	67	116	108	104.25	72.25	57.6667	244.667	179.333	113.667	131.333	239	253	266.667	155.77
ENSSSCG00000001478	BMP5	NC_010449.5:25344923-25468430	0	0.0593584	0	0.189328	0.00463966	0.09857	0	0.0502709	1.33333	0.5	0.333333	0.666667	1.5	0.75	1.66667	43	39	10	35.3333	87.75	53	25	3	1.33333	0	0.666667	1.33333	3	1	14.7698
ENSSSCG00000001027	BMP6	NC_010449.5:5058816-5208868	12.2313	2.63628	2.3125	1.18211	0.29839	0.557192	0	2.7454	5034	2875.5	2341.67	2423.33	2900.25	5029	5780.67	2655	1738	1797.5	1833	2020.5	2516	3001.67	3122	2593.33	1752.33	1588.67	2150.33	2152	3422	2796.51
ENSSSCG00000007501	BMP7	NC_010459.5:57567769-57676516	0	0.0443713	0.0411296	0.330825	1.04493	1.42842	1.88514	0.682117	6	3.5	1	0	2.75	19	12	38.3333	19.3333	41.5	27	30.5	63	49	186.667	274.667	122.667	91.3333	88.3333	97.75	152	63.1587
ENSSSCG00000027920	BMP8A	NC_010448.4:95322453-95375911	2.54085	0.106518	0.384147	0.0612195	0.104512	0.103297	0.00730048	0.472549	9.33333	6	0.333333	2.33333	3	2	2.66667	8.33333	3.66667	2.5	3.66667	3	3.25	7.33333	1.66667	0.333333	2.66667	0.666667	0	1.25	1.33333	3.11111
ENSSSCG00000030187	BMP8B	NC_010448.4:95568701-95599152	0.0817605	1.76589	4.54468	1.00526	0.25826	0.0249772	0.0228908	1.10053	6.33333	4	2.33333	1.66667	1.75	2.5	4.33333	7.66667	1.33333	4	4	1.75	4.5	3.66667	2.33333	1.33333	1	1	1.33333	2	3.33333	2.96032
ENSSSCG00000016665	BMPER	NC_010460.4:39374523-40394244	23.6724	24.3002	22.325	2.72328	1.58542	4.63296	3.64006	11.8399	227.667	97	135.333	108.667	116.25	137	250.333	473	506	962.5	666	665.5	559	599.667	286.333	229.667	298.667	197.667	292.333	319	313.667	354.345
ENSSSCG00000010360	BMPR1A	NC_010456.5:87743269-87916327	11.9842	8.1891	7.82033	1.14147	0.165783	1.87777	1.28602	4.63781	375.333	452.5	360	414.333	430.5	483.75	522.333	544.333	670.667	738	610.667	759.5	689.5	619.667	586	767	672	756	707.667	1087	987.667	630.21
ENSSSCG00000029621	BMPR1B	NC_010450.4:124536647-125035841	8.63153	4.74589	6.564	1.93387	1.34447	1.69531	0.866473	3.68308	2186	1840	1694.67	2160.67	955.75	710.5	633	354.333	552	612	575.667	665.75	487	269.667	551.333	482	307.333	283.333	338.333	625.25	918.667	819.202
ENSSSCG00000016113	BMPR2	NC_010457.5:105971576-106132496	12.8468	15.4461	18.5386	1.10619	2.19092	4.75094	1.31739	8.02813	1249	1354	1883	1662.33	1499.75	1601	1657.67	1094	1206	1350	1211	1199.75	1265.25	1123.33	1467.67	1451.67	1342.67	1366.67	1254.67	1812.75	1748.67	1419.09
ENSSSCG00000017720	CCL1	NC_010454.4:40728013-40731411	0	0	0	0.276393	0	0	0	0.0394847	0	0	0	0	0.25	3.5	1.33333	0	0	0	0	0.25	0.25	0.333333	0	0.333333	0	0	0.333333	0	0	0.313492
ENSSSCG00000017722	CCL11	NC_010454.4:40779905-40782862	0	0	0	0	0	0	0	0	18.3333	23	20.6667	39.6667	21.5	42	22.6667	0.333333	1.33333	1	1	0.25	1	0	0.333333	0	0.333333	0	1.33333	0.25	0	9.28571
ENSSSCG00000034722	CCL14	NC_010454.4:39611886-39616050	0	0	0	0	0	0	0	0	N.A.	N.A.	N.A.	N.A.	N.A.	N.A.	N.A.	N.A.	N.A.	N.A.	N.A.	N.A.	N.A.	N.A.	N.A.	N.A.	N.A.	N.A.	N.A.	N.A.	N.A.	N.A.
ENSSSCG00000017704	CCL16	NC_010454.4:39618186-39621557	0	0	0	0.942489	0.297572	0.0228302	0.0647566	0.189664	0.666667	0.5	0	0.666667	0.5	0.5	0.333333	0	0.333333	0	0.333333	0.5	0.25	1.66667	1	2.66667	1.33333	1.33333	0	1.25	0.333333	0.674603
ENSSSCG00000023852	CCL17	NC_010448.4:19345928-19390738	0.0126692	0.0268037	0.296814	0.012651	0.00781332	0.0655439	0	0.0603279	22	2.5	0	0.333333	0.25	112.25	283.333	1	0.333333	0	0.333333	0.25	2.25	1	0.333333	0	0	0	0.666667	0	0.333333	20.3413
ENSSSCG00000010966	CCL19	NC_010452.4:32110365-32112529	0	0	0	0	0	0	0	0	54	34	123	67.6667	58.75	50.5	23.6667	38	50.6667	33	42.3333	30.75	67.5	79.3333	102.667	71	67.6667	50.6667	162.333	74.25	67	64.2262
ENSSSCG00000017723	CCL2	NC_010454.4:40798108-40800013	0	0	0.748536	0.711609	0.538706	1.149	0.393348	0.505886	648.667	290	453.333	359.333	259.75	3548	4193.67	8	7.33333	11	18	11	51.5	36.3333	17.6667	20.3333	13.6667	8.66667	39	49	31.6667	479.806
ENSSSCG00000016254	CCL20	NC_010457.5:129172742-129176069	0	0	0	0	0	0	0	0	0	0	1.33333	3.33333	0.5	14.75	7.66667	0	0	0.5	0.333333	0	0.5	0	1	0.666667	0	0	0	8	45	3.98016
ENSSSCG00000010965	CCL21	NC_010452.4:32093782-32094482	0	0	0	0	0	0	0	0	3126	2065	3298.67	4988	4168	5062	8035.33	365.667	255.333	234	247.333	159.25	320	861.333	194	227.667	67	76.6667	111	123.75	190.667	1627.46
ENSSSCG00000002821	CCL22	NC_010448.4:19296725-19301506	6.50057	35.153	87.2385	109.556	5.50867	1.93498	0.0740663	35.138	52.6667	3.5	0.666667	1.33333	4	283.75	372	1.33333	0.333333	0.5	0.666667	1.5	5	2.33333	0.333333	2.33333	0	0.333333	0.666667	0.5	1.33333	35.004
ENSSSCG00000029140	CCL24	NC_010445.4:10347396-10361500	0	0	0	0	0.00928856	0	0	0.00132694	7.33333	2.5	5	10	13.75	12	17	4	4	4	2.33333	2	1.5	3.33333	45.6667	38	13.3333	7.66667	7.66667	14.75	39.6667	12.1667
ENSSSCG00000013593	CCL25	NC_010444.4:71175065-71206950	4.45014	5.59549	0.76968	7.32561	0.741206	0.95966	0	2.83454	13.3333	11	4	6	8.5	7.75	13.3333	27	33	27	31	30.75	18.25	20.6667	21.6667	41.6667	89.6667	54	52	27.75	10.6667	26.1429
ENSSSCG00000039874	CCL26	NC_010445.4:10381305-10385677	0	0	0	0	0	0	0	0	N.A.	N.A.	N.A.	N.A.	N.A.	N.A.	N.A.	N.A.	N.A.	N.A.	N.A.	N.A.	N.A.	N.A.	N.A.	N.A.	N.A.	N.A.	N.A.	N.A.	N.A.	N.A.
ENSSSCG00000010967	CCL27	NC_010452.4:32138231-32138980	0	0	0	0	0	0	0	0	1	2	0.666667	0.666667	1.75	2.25	1	6	11.3333	3.5	7.33333	10	6.5	5.33333	3	5.33333	9.33333	10.3333	12	4.5	2	5.03968
ENSSSCG00000016871	CCL28	NC_010458.4:27957428-28010859	0	0	0	0	0.0165203	0	0	0.00236004	3.66667	1.5	2	0.666667	0.25	9.75	0	220	366.333	215	96.3333	140	91.25	243	530.667	520	5327	5025.33	3853	1207.5	185	858.964
ENSSSCG00000017700	CCL3L1	NC_010454.4:39491998-39493345	0	0	0	0.458825	0	0	0	0.0655464	30.3333	8.5	8.33333	5.66667	5.5	26.5	31	4	0.666667	4.5	2.33333	1.75	4.5	3.66667	4.66667	18.3333	4.66667	3.66667	4.33333	6.25	5.66667	8.80159
ENSSSCG00000017698	CCL4	NC_010454.4:39479189-39480511	0	0	0	0	0	0	0	0	57.3333	21.5	13.6667	14.3333	13	26.5	58.3333	5	5	10.5	5.66667	6.75	12.75	10.6667	7	32	6.33333	12	34	12	12.6667	17.9524
ENSSSCG00000017705	CCL5	NC_010454.4:39652730-39659121	0	0	0	0	0	0	0	0	157	62	77.6667	55	76.5	123.75	178.333	76.3333	64	126	128	135	110.75	104	116.667	373	90.3333	84	210.667	174.75	106	125.226
ENSSSCG00000017721	CCL8	NC_010454.4:40740467-40741970	0	0	0	0	0	0	0	0	34.6667	21.5	16.6667	27.3333	34.5	186.25	191.333	3.66667	10.3333	13.5	14	25.25	13	12	11.3333	38.3333	16	8.66667	10.3333	14	12	34.0317
ENSSSCG00000011322	CCR1	NC_010455.5:29150375-29233862	0.0884805	1.29325	1.12572	1.26084	0.395481	0.00171673	0.127436	0.613275	725.333	100	145.667	209.333	126.5	1103.75	1325.33	14	9	17.5	16.3333	12.5	20	17	72.3333	104.667	15.3333	13.3333	15	20.5	68.6667	197.718
ENSSSCG00000017392	CCR10	NC_010454.4:20157626-20159518	0	0	0	0.0165026	0.341422	0.997672	0	0.193657	12.6667	6	5	7	12.75	12	12	26	32.6667	27	27	28	32.75	21	11.3333	16.3333	7.33333	18.3333	29.6667	11.75	10.3333	17.4722
ENSSSCG00000024311	CCR2	NC_010455.5:29368734-29374564	0	0	0	0	0	0	0	0	46.6667	10	10.6667	16	12	86.25	141	4.33333	2.33333	2	2	2.75	1.75	3.66667	5	11.3333	3	1.66667	7	7.75	5	18.1984
ENSSSCG00000024408	CCR3	NC_010455.5:29251949-29286470	0	0	0	0	0	0	0	0	3.33333	0.5	0	0	0	4.25	2	0	0	0	0.333333	0.25	0	0.333333	0.333333	0	0	0.666667	0.333333	0	0.333333	0.603175
ENSSSCG00000026591	CCR4	NC_010455.5:18860595-18865987	0	0.0510885	0.00905843	2.48837	0.96106	3.41009	1.6221	1.22025	22.6667	1	1	1	1	19.5	43.3333	4.33333	0	2	1.33333	1	2.75	4	3	6	4.33333	2.33333	1.66667	1.25	3	6.02381
ENSSSCG00000024344	CCR5	NC_010455.5:29382382-29387902	5.24651	9.7011	6.17911	3.67319	0	0.0041377	0.0735899	3.55395	491.333	103.5	69	115	135.75	404.75	690	55.6667	36.6667	81.5	69	109	138.25	98	100.667	174.333	67.3333	79.6667	83.6667	83.75	68	154.992
ENSSSCG00000024562	CCR6	NC_010443.5:2016599-2034172	0	0	0	0.191825	0.344354	1.19478	0	0.24728	8	0.5	1	1.33333	1.75	5	16	2.33333	0.333333	5	4.33333	2.75	4.5	2.66667	11.6667	21	2.66667	2	1.33333	2.75	6.66667	4.93254
ENSSSCG00000017466	CCR7	NC_010454.4:21857285-21869211	1.41585	1.25453	1.01986	0.436462	0	0	0	0.589529	65.3333	26.5	20.3333	19.6667	18	50.25	81.3333	47.6667	43.3333	125	72.6667	101	71	37	6.33333	6.33333	3.33333	2	5	6.25	11	39.0159
ENSSSCG00000025846	CCR8	NC_010455.5:23994096-24014849	0	0.260497	0.00698228	0	0	0.000943472	0	0.0383461	5.66667	1	14	9.66667	4.75	2.75	4.33333	7	12	12	15.6667	17.75	7	4.66667	3.33333	3.66667	3	5.33333	7.33333	3	3.66667	7.02778
ENSSSCG00000011316	CCR9	NC_010455.5:29014404-29065063	0	0	0	0.311048	0.0325596	0.0490741	0	0.0560974	4	2	1.33333	1	1	2.5	0.666667	5.33333	4.66667	8	5.33333	6.75	6.75	4.33333	2	2.66667	1	1.33333	2	2.25	1.66667	3.17063
ENSSSCG00000023557	CCRL2	NC_010455.5:29402487-29410508	0.141237	0.0460265	0.016667	0.0172878	0	0	0	0.0316026	150.667	30	27.3333	29.3333	23	44	138.333	16.3333	15.3333	20	16	15.25	17	15.6667	32.6667	55	17	14.6667	14.6667	15.5	19.3333	34.623
ENSSSCG00000012915	CLCF1	NC_010444.4:5142314-5181635	0	0.0315036	0.00579508	0.478979	6.91612	16.6196	1.4078	3.63711	91.3333	235	113	108.333	88.5	242.25	256	46.3333	56.6667	89.5	64	70	72.5	69.6667	171.333	177.333	30	27.6667	59.6667	288	315.667	127.274
ENSSSCG00000013155	CNTF	NC_010444.4:12492776-12495401	0	0	0	1.38424	1.04312	2.86792	1.32379	0.945581	502.667	670.5	525.667	586.667	552.5	569.25	605.667	454	377	451	368	405.75	451.25	521	584.667	568.333	615.333	664.667	630	787	868.667	559.98
ENSSSCG00000010974	CNTFR	NC_010452.4:32211808-32251412	0	0	0.0787394	0.158144	0.135811	1.6811	5.50763	1.0802	108.333	41.5	47.6667	41.3333	46.75	71.25	68	120.667	73.3333	40.5	24	14.75	25.25	66.3333	127.333	186.333	25	19.6667	27.3333	50.75	94	62.8611
ENSSSCG00000013909	CRLF1	NC_010444.4:59211403-59233723	0	0	0	0.00516391	0	0.00106154	0	0.00088935	38.6667	1	3.33333	2	2	158.25	46	17	10.3333	6.5	8.33333	4	20.25	66.6667	78	44.3333	13	25.6667	27.3333	44.25	88	33.5675
ENSSSCG00000026324	CRLF2	NW_018084901.1:674477-694268	0	0	0	0	0	0	0	0	18.6667	4.5	1	1.66667	2.5	13.25	51	0.333333	0	0	0.333333	1	0.75	0.333333	1.33333	1	0.333333	0.666667	0.333333	0.25	0.333333	4.74206
ENSSSCG00000017743	CRLF3	NC_010454.4:42933416-43032671	152.425	146.816	232.234	55.5698	48.0976	48.6927	28.5837	101.774	748	496	473.667	458	482	559	647.667	130	119	162.5	161.333	167	205.25	194	254.333	331	212.667	178	179.667	214.75	263	316.04
ENSSSCG00000026832	CSF1	NC_010446.5:110178465-110198232	0.406863	0.153769	0.137323	0	0.435493	0.098507	0	0.175994	88.6667	29	49.3333	41.3333	48.5	51.75	90	32	26.6667	55	46	63	72	50.3333	230.333	285.333	42	42	48.3333	126	145.667	79.2024
ENSSSCG00000014441	CSF1R	NC_010444.4:151102137-151130311	0.399245	0.0163749	0.174303	0.00203437	0.122966	0.15885	0.180915	0.15067	193	20	40.6667	35	41.75	171	445.667	20.6667	15.6667	36.5	21.3333	21	78.25	38.3333	83	116	34	17	15.6667	39	50.3333	73.0397
ENSSSCG00000023737	CSF2	NC_010444.4:134354723-134357155	0	0	0	0	0.0214275	0.118083	0	0.0199301	0.666667	0	0.333333	0	0.25	27.5	23	0	0	2.5	2	1	0.5	0.333333	0.333333	0	1	0.666667	0	0.5	0	2.88492
ENSSSCG00000030088	CSF2RA	NW_018084901.1:721725-743706	0.285569	0	0	0	0	0.203828	0.788234	0.182519	350.667	48.5	26.3333	30.3333	32.75	720	644.667	13	14.6667	20	18.3333	23.5	27.75	29.3333	58.6667	73	19.6667	28.3333	18.6667	32	39	108.056
ENSSSCG00000000136	CSF2RB	NC_010447.5:10816365-10840613	0	0	0	0	0.00023675	0.000464889	0	0.000100234	1728.67	152	254.667	295	221.5	1992.5	2051.33	60.6667	35	69.5	63.6667	45	96	51.6667	145.667	261	75.3333	61.6667	61.3333	78.75	110.333	376.726
ENSSSCG00000017488	CSF3	NC_010454.4:22333444-22335949	0	0	0	0	0.0130631	0.207631	0	0.0315277	0.333333	0	0.666667	0	0.25	0.25	0.333333	1	0	0	0	4	1.25	2	0	0	1	0.333333	0.333333	0.5	0.333333	0.599206
ENSSSCG00000025795	CSF3R	NC_010448.4:92541505-92755362	0	0	0.0650796	0	0.00123864	0	0	0.00947403	1054.33	43.5	19.3333	17	11.75	375.75	732.667	7.33333	6.33333	12	20.6667	19.25	29.75	13	46.6667	107.667	10.6667	15.3333	21	91.75	156.333	133.909
ENSSSCG00000004192	CTGF	NC_010443.5:31674397-31677697	1.47644	0.145844	0.117685	19.6369	226.848	164.446	38.5523	64.4605	9239.33	2639	1461	2159.67	1695.75	24569.5	21246	1345	2666.33	3573	1935.33	871	6151.5	6894.33	4680	5156.33	3206.33	3118	22905.7	32572.8	12240.7	8110.79
ENSSSCG00000024759	CX3CL1	NC_010448.4:19312350-19324439	0.119967	0.164284	0.0492648	0	0.00456348	0.0367559	0.0100714	0.0549867	53.6667	36	50.3333	59.6667	67	130.75	152.667	92.6667	84.6667	61.5	74.3333	59	96.75	68.6667	126.667	375	44.3333	52.3333	91.6667	54	134.333	93.619
ENSSSCG00000024024	CX3CR1	NC_010455.5:23944385-23957567	0	0.206018	0.00472795	0	0	0.0389623	0	0.0356726	531.333	48	53.3333	48.6667	72.75	44.75	310.333	30.3333	46.6667	90.5	72.6667	136.5	91.5	53.3333	157.667	335.667	90.6667	46	53.3333	42.75	45	114.369
ENSSSCG00000008977	CXCL10	NC_010450.4:71673798-71833180	0	2.15582	3.60439	0.410142	0	0.00687929	0	0.882462	95.6667	42	21.3333	38	72.75	138.75	835	75.6667	94.6667	60	43.3333	52.75	80.25	107.667	59	199.333	110	111.333	56.6667	58.75	63	115.044
ENSSSCG00000008978	CXCL11	NC_010450.4:71673798-71833180	0	0	0	0	0	0	0	0	2.33333	2	0.333333	1.33333	5.5	4	10	10	4.33333	2.5	0.666667	5	4.75	6.66667	6.66667	22	2.33333	3.66667	2.33333	4	15	5.49603
ENSSSCG00000010414	CXCL12	NC_010456.5:91516382-91543857	0	0.00547656	0.196131	0.00732342	0.19043	0.815879	0.158694	0.196276	2272.33	1461.5	1500	2508	2105.75	1285.25	1952.33	1007	972.667	1522.5	724.667	464	718.25	910.667	307.333	357.333	141.667	162	116.667	197.25	407.333	1004.5
ENSSSCG00000028731	CXCL13	NC_010450.4:73071260-73077342	87.3961	62.9957	100.5	231.826	1.68971	0.577663	0.372331	69.3368	11	3.5	2	8	6.5	9.25	8.33333	2	0.666667	1.5	1	2.5	1	3	2.66667	3.66667	2.33333	4.33333	7.66667	28.75	2	5.31746
ENSSSCG00000014310	CXCL14	NC_010444.4:137803987-137813118	0	0	0	0.504467	0.0977158	0.172835	0.812932	0.22685	9796	818.5	169	101.333	162	1708	4204	685.667	176	84.5	75	87.5	132.75	170	315.333	485.333	83	71.6667	29	75.75	267.667	938
ENSSSCG00000017920	CXCL16	NC_010454.4:52145099-52150267	0	0.0496653	0.210892	42.4664	21.8599	5.36804	1.98487	10.2771	927.333	235	203.333	266.333	294.75	494.5	767.333	691	569	2897	1958	2714.5	3279.75	3409.67	818.667	2132.33	692.667	1852.67	1718.33	1110	1773	1371.67
ENSSSCG00000008959	CXCL2	NC_010450.4:70157252-70159145	0	0	0.0154893	1.01979	0.153251	6.44742	0.800751	1.20524	42.6667	70	71	89.3333	57	70.5	84.3333	51.3333	65.6667	97	116	116.25	233	322.667	211.667	387.667	28.3333	19.3333	33.3333	90.25	483.667	130.524
ENSSSCG00000008953	CXCL8	NC_010450.4:69932645-69935861	0	0	0	0.131084	0	0.0173664	0	0.0212072	0	0	0	0	0	0	0	0	0	0	0	0	0	0	0.333333	0	0	0	0	0	0	0.015873
ENSSSCG00000023489	CXCL9	NC_010450.4:71665540-71670236	0.65579	2.07911	0.634087	1.01983	0.625544	0.0735661	0.194915	0.754692	20.6667	10.5	5.66667	17.3333	36	20	21.3333	14.6667	10.6667	9.5	6	15	17.75	19	14.6667	49	10.6667	14	19	18.5	11	17.1865
ENSSSCG00000016183	CXCR1	NC_010457.5:120255085-120260989	0.0537429	0	0	0.938876	0	0	0	0.141803	9.33333	1.5	0.333333	2	2.25	62.75	33.3333	2.33333	0.333333	0	0	0.5	1.75	0.333333	5.66667	9	0.333333	0.333333	2.33333	3	6.66667	6.86111
ENSSSCG00000016184	CXCR2	NC_010457.5:120219656-120230203	1.60505	0	0	0.37422	0	0	0	0.282753	0.333333	0	0.333333	0	0	74.25	32.3333	3.66667	1.33333	0.5	0	0.25	1.5	2	1	1	0.333333	0	0.333333	0	1.33333	5.7381
ENSSSCG00000012402	CXCR3	NC_010461.5:57592031-57595706	0	0	0	0.0747259	0.352523	0	0	0.0610356	15.6667	8	6.33333	3.33333	6.25	14.5	9.33333	4.33333	2.66667	9	9.66667	9.5	13.5	9.66667	3.66667	17	9	4	5	7.5	5	8.23413
ENSSSCG00000015688	CXCR4	NC_010457.5:15663651-15666706	2.10683	4.48293	2.74897	12.2119	14.7369	58.5018	2.64478	13.9192	814.667	656.5	11029.7	12813.3	5157.75	1094.5	768.667	67.6667	241.333	405	624.667	188.75	164	108	778.667	571.667	618.333	332	565.667	213.25	178.333	1780.59
ENSSSCG00000015098	CXCR5	NC_010451.4:46134242-46175052	0	0.00689492	0	0	0	0	0	0.000984989	0.333333	0	0	0	0	0	0	0	0	0	0	0	0.25	0	0	0	0	0	0.333333	0	0	0.0436508
ENSSSCG00000011318	CXCR6	NC_010455.5:29068106-29146792	0	0.401595	0	0	0	0	0.142406	0.0777144	44	14	4	1.33333	4.75	16.75	30	28	11.6667	33	32	31.25	41.5	66.6667	27	54.6667	10.6667	11.3333	18	20.25	25.6667	25.0714
ENSSSCG00000010428	DKK1	NC_010456.5:97487853-97490118	0	0.258847	0.0458159	0.101277	0.593894	0.122944	0	0.160397	26	4	8.66667	1.66667	1.75	2	5.33333	3	26.6667	102	53.3333	55.25	8.5	5.33333	2	56.3333	260.333	266.333	760.667	219.5	2.66667	89.1111
ENSSSCG00000009153	DKK2	NC_010450.4:114862055-114974327	0	0.146057	0.355686	0	0.00112253	0.00102077	0	0.0719838	23	844.5	419	319.667	205.75	111.75	31.6667	50.3333	46.3333	25.5	20.3333	22	57.75	26.3333	6	3.33333	8	8	11	6.25	3	107.119
ENSSSCG00000013401	DKK3	NC_010444.4:47385243-47444664	0.176327	0.919026	0.296728	0.521286	0.559991	0.0358495	0.013452	0.36038	7567.67	14280.5	12822	12153.3	12365.5	13893.8	12710.3	941	1116.33	918.5	948.333	574.75	1193	956.667	918.333	757	527	573.667	645.333	483	638.667	4618.32
ENSSSCG00000007029	DKK4	NC_010459.5:11389550-11394754	33.1248	17.8609	33.8551	7.78907	0.203309	0.105242	0.281089	13.3171	0	0	0	0	0	0	0	0	0	0	0	0	0	0	0	0	0	0	0	0	0	0
ENSSSCG00000038579	DKKL1	NC_010448.4:54462366-54468363	0	0.268158	0.0205514	31.7627	4.28719	7.5726	12.9695	8.12581	N.A.	N.A.	N.A.	N.A.	N.A.	N.A.	N.A.	N.A.	N.A.	N.A.	N.A.	N.A.	N.A.	N.A.	N.A.	N.A.	N.A.	N.A.	N.A.	N.A.	N.A.	N.A.
ENSSSCG00000021647	EDA	NC_010461.5:55770957-56108243	0	8.33122e-06	0.00243025	0.0681585	0.13676	0.206124	0	0.0590687	119.667	141	48	88.6667	179.5	209.75	219.667	106	83	88.5	109	89	57.25	87	95	106.333	83.3333	305	50.3333	61.25	93	115.25
ENSSSCG00000031779	EDA2R	NC_010461.5:52522230-52533080	0	0	0	0	0	0	0	0	N.A.	N.A.	N.A.	N.A.	N.A.	N.A.	N.A.	N.A.	N.A.	N.A.	N.A.	N.A.	N.A.	N.A.	N.A.	N.A.	N.A.	N.A.	N.A.	N.A.	N.A.	N.A.
ENSSSCG00000008134	EDAR	NC_010445.4:47396302-47466234	3.3111	0.754291	0.732264	0.0120334	0.0469445	0.125298	0.043582	0.71793	33.6667	6.5	10	23.3333	14.25	21.75	21.3333	16.3333	6.66667	7.5	6.66667	10.25	5.5	7.66667	73.6667	35.3333	24.6667	21	19.6667	89.25	60	24.5238
ENSSSCG00000001050	EDN1	NC_010449.5:8752017-8758354	0	0	0	0	0.17495	0.978804	1.17461	0.332623	213.667	115	220.667	240.333	174.75	423.25	412.333	120	139	158.5	145.333	134.25	157.25	181.333	585	410.333	596.333	381.667	187	313	513.333	277.254
ENSSSCG00000037856	EDN2	NC_010448.4:169751955-169758011	0	0	0	0	0.00130569	0.00542364	0	0.000961333	N.A.	N.A.	N.A.	N.A.	N.A.	N.A.	N.A.	N.A.	N.A.	N.A.	N.A.	N.A.	N.A.	N.A.	N.A.	N.A.	N.A.	N.A.	N.A.	N.A.	N.A.	N.A.
ENSSSCG00000007527	EDN3	NC_010459.5:59418666-59448382	0	0.795561	0.303014	0.411051	0.145067	0.0142304	0.667689	0.333802	158.667	156	12.3333	13.6667	68.75	53.75	204	85.6667	208	327	202	169.75	159.5	189.667	19.6667	114	29	27.6667	12	11.75	10.3333	106.341
ENSSSCG00000009031	EDNRA	NC_010450.4:81210749-81279053	0	0	0	0	0.00107687	1.38332	0.916149	0.328649	347	325	426	482	523	400.25	607.667	475.667	731.667	398	393	406.5	453.75	410.667	214.333	267.333	558.333	977	893	397.5	233.667	472.444
ENSSSCG00000009477	EDNRB	NC_010453.5:50073299-50102879	3.93327	4.41937	6.00424	1.63174	0.130597	0.504224	0.271566	2.41357	242.667	136.5	1323.33	1343.67	692	313.75	320	58.6667	53.6667	100.5	206.667	87	166.75	102.333	44.6667	86.6667	33.3333	36.6667	92.6667	699.5	177.667	300.889
ENSSSCG00000006530	EFNA1	NC_010446.5:94666456-94673442	204.888	76.1538	18.6412	118.073	153.061	79.4138	68.8604	102.727	572.667	361.5	564.667	498	558.5	697.25	746.667	329	630.667	916	1064	1202	933.25	753.667	2661.67	2128.67	1034	1184	3676	12007.2	6950.33	1879.51
ENSSSCG00000013428	EFNA2	NC_010444.4:77165186-77179936	0	0	0	0	0.0157094	0.123924	0.105668	0.0350431	71.3333	40	13	14	13.75	26.25	58.6667	5.66667	5.33333	7.5	6	4.75	4.5	8.66667	14.3333	21.3333	17	12.6667	9.33333	6.25	9.66667	17.619
ENSSSCG00000006531	EFNA3	NC_010446.5:94709940-94719350	1.74619	2.72943	3.08195	1.97847	2.19327	1.55733	0.732131	2.00268	20.6667	17.5	7.66667	9.33333	11	15.5	21.3333	11.6667	25.3333	19.5	32	42.5	31.25	18.6667	55.6667	58	25.3333	32	39	70.25	102	31.7222
ENSSSCG00000006532	EFNA4	NC_010446.5:94730789-94735578	0	0.281402	0	1.96864	3.38321	14.9029	10.6389	4.45358	12.6667	7	1.66667	4	3	6.75	13	11.6667	16	24	24	30.25	28.25	20.3333	77	81.3333	61.6667	60	36	46.25	102.333	31.7698
ENSSSCG00000014188	EFNA5	NC_010444.4:112533123-112821293	9.90715	10.5848	17.4898	36.9756	1.64881	1.18953	0.193477	11.1413	32.6667	29.5	90	73.6667	25.5	20.5	23	32	42.6667	67.5	52.3333	33.5	41.5	21.3333	47.3333	70.3333	72	113	97.6667	133	85.6667	57.3651
ENSSSCG00000032728	EFNB1	NC_010461.5:54947338-54961403	9.8656	23.4053	9.27067	8.32472	9.37831	1.98567	12.3516	10.6546	N.A.	N.A.	N.A.	N.A.	N.A.	N.A.	N.A.	N.A.	N.A.	N.A.	N.A.	N.A.	N.A.	N.A.	N.A.	N.A.	N.A.	N.A.	N.A.	N.A.	N.A.	N.A.
ENSSSCG00000009535	EFNB2	NC_010453.5:74188336-74232768	0	0	0	0.0175922	0.00160125	0.00646338	0.0400509	0.00938682	204.333	126.5	202.667	232	181.75	359	352.333	286.333	194.333	341	344.333	314.75	254.25	214.667	241.333	326.667	150.667	249	756	258.75	157.333	273.714
ENSSSCG00000017948	EFNB3	NC_010454.4:52970397-52976260	0	0.0131881	0.00607959	0.172325	0.102217	0.0630627	0.0785144	0.0621981	163	150.5	31.6667	57.6667	161	193	346	152.667	211	183	128.667	111.5	131	137.333	238.667	208.333	135.333	84.3333	55.3333	112.5	223.333	153.135
ENSSSCG00000009134	EGF	NC_010450.4:112235606-112330062	2.79121	3.16477	2.97385	0.985511	0.0154468	0.0499123	0	1.42581	3.66667	2	1.33333	5.66667	2.25	3	3	8	17.6667	17	15	13.75	16.25	2.33333	6	9	6.33333	76	114	57	3.66667	18.2341
ENSSSCG00000012121	EGFL6	NC_010461.5:10218107-10284152	32.8689	25.8567	26.1953	5.39332	0.0528503	0.512607	0.175785	13.0079	11.6667	12	7	8.33333	7.25	8.5	5	28.6667	18.6667	14	11	25	13	5.33333	7.33333	8.66667	228	151	140.667	133	14.3333	40.877
ENSSSCG00000005828	EGFL7	NW_018084833.1:1107087-1119033	0	0	0	0.243505	4.01335	9.70768	15.7852	4.24996	1432.67	1776.5	2617.33	2274.67	2698	1578.75	2049.67	398.667	397.333	521	516	447.25	457.75	725.667	1326.33	1379	675.333	485.667	1000.33	1091	1575	1210.66
ENSSSCG00000001434	EGFL8	NC_010449.5:24201128-24205133	5.01123	3.16553	3.80063	4.53819	0.0451617	2.7911	0.831609	2.88335	0.666667	1	0.333333	0.666667	1.25	0.25	0.333333	1	0.333333	1.5	0.666667	1.5	1	0.333333	1	0.666667	0.666667	0	1	0.5	2.33333	0.809524
ENSSSCG00000016848	EGFLAM	NC_010458.4:23402936-23606234	11.0708	3.93001	6.06475	11.6704	17.8932	8.64029	0.966913	8.60519	268.667	286.5	373.333	496.667	436.5	455	897.667	88.6667	167.333	159	107.667	42.5	52.75	84	150.667	376.667	295.667	256.333	456	183	182.667	277.012
ENSSSCG00000022126	EGFR	NC_010451.4:139302409-139474632	0.0631087	0.0869551	0.0136752	0.0993933	1.06637	1.6312	5.04926	1.14428	348.667	365.5	253.333	400.333	264.25	455.75	384.333	908.667	1459.67	963	826.667	921.5	1053.75	451.667	1342.67	985	1006.67	989.333	1376	2355.75	1419.33	882.468
ENSSSCG00000016459	EPHA1	NC_010460.4:6843304-6860976	0	0.00777148	0	0.405646	1.22717	1.21399	0.538522	0.484728	6	14	10.3333	12.6667	10.5	22.5	12	162	145	194.5	176	190.75	221.5	211.667	609.333	551	1191	1058.33	760.333	1023.25	1252.67	373.111
ENSSSCG00000038675	EPHA10	NC_010448.4:93750693-93804069	0.800263	0.0373464	0.0597184	0.0361334	0.0510354	0.124089	0.00469633	0.15904	N.A.	N.A.	N.A.	N.A.	N.A.	N.A.	N.A.	N.A.	N.A.	N.A.	N.A.	N.A.	N.A.	N.A.	N.A.	N.A.	N.A.	N.A.	N.A.	N.A.	N.A.	N.A.
ENSSSCG00000003471	EPHA2	NC_010448.4:75251464-75279364	6.80444	4.57655	2.57428	2.97643	0.638865	3.44461	2.24548	3.32295	410.667	741	1073.67	1178.67	970.5	1305.25	1075.33	139.667	98.3333	174	171.667	145.75	327.25	334.333	290.333	557.333	218	366.333	315	596.5	637.667	529.869
ENSSSCG00000026130	EPHA3	NC_010455.5:166592491-166942791	0.0211477	0	0	0	0	0	0	0.0030211	13.3333	8.5	11	12	6.75	17.25	23	8.33333	5.33333	7.5	4.66667	1.5	3	4.66667	39.6667	13.3333	7.66667	14	14.6667	17	19.3333	12.0238
ENSSSCG00000016230	EPHA4	NC_010457.5:123350866-123501872	0.0613847	0.00942563	0.0802385	1.0382	8.44541	12.1986	2.13525	3.42407	101.333	287.5	93.6667	123.333	107.5	160.25	226.667	79.3333	55.6667	71.5	68	48.25	94.75	83	108	72.6667	43.6667	50	70.3333	122.25	151.333	105.667
ENSSSCG00000008919	EPHA5	NC_010450.4:63285005-63604734	0	0	0.0636907	0	0	0.00582817	0.0328131	0.0146189	35.3333	4	9	9.66667	6.75	6.75	13	3.66667	1	0.5	0.333333	0.75	1	1	2.66667	8.66667	1.66667	2	1	1.5	3	5.39286
ENSSSCG00000033898	EPHA6	NC_010455.5:162568834-163445722	23.9664	21.0829	12.6424	6.82079	0.0707125	0.0786161	0.135295	9.25673	N.A.	N.A.	N.A.	N.A.	N.A.	N.A.	N.A.	N.A.	N.A.	N.A.	N.A.	N.A.	N.A.	N.A.	N.A.	N.A.	N.A.	N.A.	N.A.	N.A.	N.A.	N.A.
ENSSSCG00000004336	EPHA7	NC_010443.5:60771566-60944092	2.53549	1.07922	1.07151	1.26339	0.0740924	0.327271	0.00533607	0.908044	53	47.5	64.6667	52.6667	63.75	56.25	130.667	48	40.6667	32	20.3333	18.75	52.5	26.6667	108.333	90.6667	360.333	375.667	317	105.25	73	101.794
ENSSSCG00000003523	EPHA8	NC_010448.4:80516966-80548955	0	0	0	0	0	0	0	0	0.666667	0	0	0.666667	0.25	0.25	1	0	0	0	0	0	0.25	0	0	0	0.333333	0	0	0	0	0.162698
ENSSSCG00000024492	EPHB1	NC_010455.5:75904677-76351540	0.979105	0.605956	0.276479	0.211479	0.000119688	0.0677114	0.00263974	0.306213	11.6667	4.5	5.66667	8	6.75	14.25	20.6667	160	41.6667	8.5	12	27.25	25.25	39	14	3	2	2.66667	21.3333	7.25	4.66667	20.9563
ENSSSCG00000003527	EPHB2	NC_010448.4:80649097-80849979	0.143721	1.05248	0.483526	0.132404	1.35357	0.505662	0.43562	0.586712	340	179	71.3333	107.333	172.25	293.75	313.667	457.333	265.333	274	246.667	305	360.75	378.667	279	430	241.333	181	259	542.5	329.667	287.028
ENSSSCG00000026516	EPHB3	NC_010455.5:122467560-122488296	0	0.166413	0.0175473	0	0.411466	4.93259	6.10721	1.66218	37.6667	17	9	24.3333	19.75	34.75	40.6667	32.3333	35	21	26.6667	25.25	26	25.6667	72.3333	72.3333	64.3333	74.3333	137	128	70	47.3056
ENSSSCG00000007675	EPHB4	NC_010445.4:8671051-8689778	0.234029	0.0982511	0.00298812	0.519326	0.830232	0.58575	0.607655	0.411176	953.333	604.5	838.333	719.667	721.25	926.5	1325.67	1002.67	1052.33	816.5	699.667	728.25	892.75	931.667	2037	1656.33	1246	1069.33	1954.33	2364	2689.33	1201.4
ENSSSCG00000016473	EPHB6	NC_010460.4:7285185-7419859	6.42674	21.9678	14.8892	11.2783	0.414773	0.469308	0.544466	7.99866	78	16	66.6667	36	30	113.5	132.667	72.6667	166.667	550.5	483.667	466.25	343.5	272	161	384	319	603	287	367	406.333	255.02
ENSSSCG00000007673	EPO	NC_010445.4:8620507-8622936	0	0	0	0.646541	0	0.0171647	0	0.0948151	0.333333	0	0.333333	0	0	0	0.333333	0.333333	0.666667	0.5	0.666667	0.75	0.25	1	0.333333	0	0	0	0	1.25	0.666667	0.353175
ENSSSCG00000013618	EPOR	NC_010444.4:70063600-70068821	0	0.132562	0.0327223	0.210513	0.138176	0.296548	1.60851	0.345576	72	85.5	79	89.6667	110.5	63	71.6667	9.66667	8	6.5	5.66667	2.5	6	6	8.66667	10	4.33333	4	3	4.75	3	31.1151
ENSSSCG00000017497	ERBB2	NC_010454.4:22591620-22621384	0	0.0203028	0.0102386	0.126545	0.605867	10.1838	11.5733	3.21715	588.333	668	494.333	548.333	688.5	696.75	825	1244.67	1984	2995	3661.67	4207	3029.5	1728.33	1891.67	2617.33	1665	1734.33	2563.67	2089.75	1937.33	1802.79
ENSSSCG00000020725	ERBB3	NC_010447.5:21474217-21495040	0.188515	0.830297	0.178441	3.47487	4.72182	13.1736	6.46818	4.14796	5.66667	5.5	1.66667	5.66667	4.75	10.5	5	106	145.667	274.5	287	265.5	174.25	98.6667	362.333	212.333	178	186	506	1073.5	627.667	216.008
ENSSSCG00000016160	ERBB4	NC_010457.5:113966572-115096984	3.67197	5.39538	5.69009	1.41166	0.0467919	0.503375	1.01392	2.53331	1.66667	5	6	3.66667	2.75	2.5	7.33333	16	17	36	37	41.25	33.5	19	3	2.66667	0.333333	5	10.6667	11.5	6.33333	12.7698
ENSSSCG00000024954	FGF1	NC_010444.4:144133845-144241345	0.319333	0.104333	0.286619	0.108495	0.000847563	0	0.00838971	0.118288	442	101	262.333	395.333	249	607.5	433.667	165.333	123.667	213	190.333	123.5	196.75	211	48	104.333	28.6667	35.6667	24.3333	18.25	34	190.841
ENSSSCG00000016878	FGF10	NC_010458.4:28470477-28962383	0.0825334	0.00816422	0.114477	0.187691	0.0021996	0.0527351	0.0442996	0.0703	49	4.5	10	10.3333	29.75	34.25	45	40.6667	52	105	91.3333	62.75	51.25	39.3333	91.3333	136	160	125.333	189	214.75	120.667	79.1548
ENSSSCG00000024862	FGF11	NC_010454.4:52738941-52749331	0.346823	4.43145	3.04209	0.669022	0.00296821	0.43073	1.92452e-08	1.27473	101.333	206	88	135.667	131.25	100	114.333	30.6667	45.6667	53	62.3333	61	38.25	30.6667	44	55	53.3333	54.3333	52.6667	58.75	39.3333	74.0754
ENSSSCG00000029252	FGF12	NC_010455.5:129237499-129817992	2.92176	4.81135	3.57181	0.825701	0.00107631	0.606585	0.0534889	1.8274	82.6667	133	94	110.667	157.5	188.25	152.333	36.3333	19.6667	7.5	5.66667	8.75	11.75	16.6667	14.6667	6	50	57.6667	110.333	27	8.33333	61.8452
ENSSSCG00000022331	FGF13	NC_010461.5:113460190-113955691	0.177183	0.313696	0.542503	3.86169	4.45657	3.79041	2.88269	2.28925	700.333	500.5	167.333	236.333	531.75	678.25	795	214.667	124.667	114	77	96.75	261.25	272	1438.33	425.667	1435.67	1172.67	937	1165.25	1440.67	608.813
ENSSSCG00000009527	FGF14	NC_010453.5:70251373-70861941	0.271595	0.845602	0.799661	2.14532	1.86924	1.12986	2.42786	1.35559	6.33333	7.5	2.33333	3	10.25	4.75	5.33333	40.6667	52.6667	46.5	50	32.25	19.75	36	9.33333	24	71.6667	4.66667	2.33333	1	104.333	25.4603
ENSSSCG00000022833	FGF16	NC_010461.5:61551486-61561807	10.7921	2.48784	1.97433	0.840024	0.59384	0.455976	0	2.44916	0	0	0	0	0	0	0	0	0	0	0	0	0	0	0	0	0	0	0	0	0	0
ENSSSCG00000009609	FGF17	NC_010456.5:6310839-6315465	0	0	0	0.152442	0.569108	0	0	0.103079	0	0	0	0	0.25	0	0	1	0.666667	1.5	1	0.75	0.5	0	1	1.33333	1	0.666667	2	0.25	1	0.615079
ENSSSCG00000016997	FGF18	NC_010458.4:52724866-52760246	0	0	0	0.00515126	0	0	0	0.000735894	5.66667	16	31.3333	26	9.5	23.25	14	31.6667	49	26.5	41	53.5	49	21.6667	44.3333	55.6667	34	110.333	43	65	67.6667	38.9563
ENSSSCG00000012871	FGF19	NC_010444.4:3583026-3586985	0	0	0.0533073	0.253421	0.0492197	0.129878	0	0.0694037	0.333333	0	0	0	0	0	0	4	0	0	0	0	0	1.33333	0.333333	0	0	0	0	0	0.333333	0.301587
ENSSSCG00000009086	FGF2	NC_010450.4:101241154-101344084	11.5001	3.86672	6.23498	1.41113	0.025999	0.859398	0.081722	3.42572	47.6667	14.5	22.6667	21	19.25	17.75	22.3333	19.3333	19	22	16.3333	20.5	28.25	12	17	15.3333	11.3333	11	12.3333	28.5	29	20.3373
ENSSSCG00000006980	FGF20	NC_010459.5:4691447-4700367	0	0	0	0	0	0	0	0	0	0	0	0	0	0	0	0	0	0	0	0	0	0	0.666667	0	2	0	0.333333	0	0	0.142857
ENSSSCG00000003140	FGF21	NC_010448.4:54082652-54084532	0	0.338897	0.403573	1.56976	0.394142	0.731152	0	0.491075	9.66667	4.5	4	3	5.5	7	12.3333	13.3333	10	8	10	5.25	10.5	9	25.6667	20.6667	21	15	17.3333	43.5	52.3333	14.6468
ENSSSCG00000039236	FGF22	NC_010444.4:77673301-77687276	0	0.0356137	0.0121459	0	0.159852	0.00108699	0	0.0298141	N.A.	N.A.	N.A.	N.A.	N.A.	N.A.	N.A.	N.A.	N.A.	N.A.	N.A.	N.A.	N.A.	N.A.	N.A.	N.A.	N.A.	N.A.	N.A.	N.A.	N.A.	N.A.
ENSSSCG00000029028	FGF23	NC_010447.5:66028590-66038078	0	0	0	0	0	0	0	0	1.33333	3.5	5.33333	15	25.75	6.5	31	3	1	0	0.333333	0.25	1.5	2.66667	2.33333	1.33333	0.666667	0.333333	0.333333	0.25	0.666667	4.90873
ENSSSCG00000012872	FGF3	NC_010444.4:3489207-3496532	0	0	0	0	0	0	0	0	0	0	0	0	0	0	0	0	0	0	0	0	0	0	0	0.333333	0	0	0	0	0	0.015873
ENSSSCG00000012870	FGF4	NC_010444.4:3527112-3529011	0	0	0	0	0.0295823	0	0.199226	0.0326869	0	0	0	0	0	0	0	0	0	0	0	0	0	0	0	0	0	0	0	0	0	0
ENSSSCG00000009253	FGF5	NC_010450.4:137492099-137582545	0	0	0	0.306162	0	0.00853222	0	0.0449563	0	0	0	0	0	0.25	0	0.666667	0.666667	1	0	0.25	1.75	0.333333	0.666667	0	0	0.666667	0	0.5	0.333333	0.337302
ENSSSCG00000000724	FGF6	NC_010447.5:65975806-65990035	0	0	0	0.384597	0.0321307	0.00754583	0	0.0606105	0	0	0	0	0	0	0	0	0	0	0	0.25	0.25	0	0	0	0	0	0.666667	0	0	0.0555556
ENSSSCG00000004651	FGF7	NC_010443.5:122139342-122542287	0.295423	0	0	0.0351622	0.0953319	0.0184457	0	0.0634804	487.667	434.5	402	378.667	481.25	390.25	469.667	867.333	745.333	1036.5	1021.33	947.5	907.25	926.333	809	695	672	652.333	657.667	636	837.667	688.345
ENSSSCG00000028383	FGF8	NC_010456.5:112808214-112814225	0	0	0	0	0.0231351	1.385	0	0.201162	0	0	0	0	0	0.25	0	0	0	0	0	0	0	0	0	0.333333	0	0	0	0	0	0.0277778
ENSSSCG00000009278	FGF9	NC_010453.5:1554647-1581938	0	0.0811172	0	0	0	0	0	0.0115882	12.6667	18	43	52.6667	30	17.5	23.3333	35.3333	23	33	25	26.5	27.5	25.6667	242.667	266.333	504.667	108	97.6667	256.5	290.667	102.841
ENSSSCG00000008741	FGFBP1	NC_010450.4:11186359-11189317	0	0	3.25639	1.24154	0	0.126561	0.566693	0.741598	4.66667	0.5	0.333333	0	0.75	103	1.33333	624.333	38.6667	136.5	43.6667	65.5	731.5	1044	38	22.6667	33	159.667	47	25.25	36.3333	150.317
ENSSSCG00000010466	FGFBP3	NC_010456.5:103515786-103518055	0	0	0.0709469	0.164136	0.0466303	0.0347645	0	0.0452111	1.66667	1.5	4.66667	1	4.5	1.75	1.33333	1	0.666667	1.5	0.333333	0	0.75	0	0.666667	0.333333	1	0.333333	2.33333	3.25	0	1.36111
ENSSSCG00000015815	FGFR1	NC_010457.5:48053894-48106634	0.287988	0.0306297	0.0326123	0.0414326	0.00124939	0.00440204	0	0.056902	1724.33	1113.5	1384.67	1613.67	1366	1720.75	1658.67	993	912.667	810.5	812.667	893	1135.25	1043.67	928.667	696.667	584.333	316.667	335	360.25	420.333	991.631
ENSSSCG00000004023	FGFR1OP	NC_010443.5:2093328-2120832	39.2382	54.8291	63.8929	3.75542	6.3898	4.75764	7.73161	25.7992	408.333	429	279.333	272.667	304.5	370.25	383	1112.33	927.333	1081	1161.67	1110.25	1100.75	1262	679.333	618	508	464	502	461.5	585.333	667.647
ENSSSCG00000000554	FGFR1OP2	NC_010447.5:46794117-46860552	214.753	211.319	418.286	121.734	42.3825	39.22	9.60482	151.043	360.333	338.5	319	312.333	316.25	474.25	439.667	267	322.667	342.5	285	333.5	328.5	321.333	345.333	334.667	318.667	337.333	299.667	437.25	357	342.417
ENSSSCG00000010698	FGFR2	NC_010456.5:131183094-131285001	0.0708553	0.229487	0.258326	0.0467814	0.00341096	0.617065	0.0621362	0.184009	82	46	47.3333	84	59.75	250.25	196.333	127.333	206.667	283	176.667	208.5	244.5	151	189.667	324.667	193	567	1025.33	1127.75	569.667	293.353
ENSSSCG00000030827	FGFR3	NC_010450.4:879150-894968	0	0.0121668	0	0.959803	0.895939	2.67539	2.07341	0.945244	4.33333	4	5	8.33333	6.5	8	8.33333	31	16.3333	44	26.6667	13	29.25	50.6667	160	228	82	120.667	480.667	544	230	100.036
ENSSSCG00000014047	FGFR4	NC_010444.4:80841535-80853791	0	0	0.0043935	0	0.143611	1.16218	2.98476	0.613563	345.333	148	59.6667	49	67.25	181	200.333	60	184.333	178	111.667	46	52	84.3333	41.3333	55.3333	56.6667	45	98.3333	75.25	85.6667	105.929
ENSSSCG00000036512	FGFRL1	NC_010450.4:356891-378384	0.070136	0.988134	0.0847793	0.349809	0.905307	3.35524	2.01745	1.11012	N.A.	N.A.	N.A.	N.A.	N.A.	N.A.	N.A.	N.A.	N.A.	N.A.	N.A.	N.A.	N.A.	N.A.	N.A.	N.A.	N.A.	N.A.	N.A.	N.A.	N.A.	N.A.
ENSSSCG00000009320	FLT1	NC_010453.5:5620697-5797095	87.3917	35.0288	40.2471	24.7237	4.1364	1.72082	0.410576	27.6656	516	649	1202.33	1281	1110.5	1619.5	1311.33	176	139.333	147.5	170.667	139.75	207.25	187.667	435.333	524.333	321.333	255	403	492.75	545	563.552
ENSSSCG00000009314	FLT3	NC_010453.5:5370474-5455439	0.470955	1.10665	0.984173	0.176059	0	0.0240219	0	0.394551	70.6667	20.5	19.6667	27.3333	20.25	32.5	58	3.66667	1.66667	7.5	4	6.25	12	5	3.66667	9	1.33333	3.66667	2.33333	5	5	15.1905
ENSSSCG00000014007	FLT4	NC_010444.4:78076007-78115137	0.522013	0.7552	0.376293	0.76248	0.0522133	0.000207123	0	0.352629	620	346	478.333	746.333	695.25	635.75	924.333	108.667	89.3333	61.5	62	36.5	89	129.667	120.333	148.333	65.3333	53.6667	84.6667	68.25	91.3333	269.266
ENSSSCG00000036436	FZD1	NC_010451.4:70678011-71853866	0.0865713	0.0139246	0.0113791	0.000532166	0.0103758	0.102147	0.0637825	0.0412446	N.A.	N.A.	N.A.	N.A.	N.A.	N.A.	N.A.	N.A.	N.A.	N.A.	N.A.	N.A.	N.A.	N.A.	N.A.	N.A.	N.A.	N.A.	N.A.	N.A.	N.A.	N.A.
ENSSSCG00000009751	FZD10	NC_010456.5:24919482-24922554	0	0.0090487	0.00903692	0.941018	0.0735002	1.75248	3.08756	0.838949	16	4	8.33333	7.66667	16	49.75	27	74	64.3333	199.5	141.667	137	229.5	115	289.333	877.667	79	83.6667	60.3333	247.25	372.333	147.587
ENSSSCG00000029838	FZD2	NC_010454.4:18740416-18742301	0.23479	0.487835	0.101811	1.40277	0.199326	0.220938	0.129363	0.39669	162	116	49.6667	81	119.25	178.5	221	106	146	84.5	69	66.5	81.5	99.3333	249	276.333	296.667	210	150	81.5	151	142.607
ENSSSCG00000009679	FZD3	NC_010456.5:12281126-12394768	0.935577	3.62444	3.86056	1.8936	1.06002	0.510449	0.989305	1.83914	63.6667	112	160	164	132.5	123.75	103	142	112.667	151	161	182.25	168	246	216.667	204.333	173	231.333	182	273	335.333	173.214
ENSSSCG00000014920	FZD4	NC_010451.4:20714994-20721460	3.13753	5.67941	0.670208	21.2704	11.2018	9.19798	12.5753	9.10466	1719	1867.5	3114.33	2974	2079.25	1539.25	1922.67	1422	1105.33	1223.5	1241.33	1286.5	996.5	800.667	1009	1026.33	551.333	420.667	390	553.75	905	1340.38
ENSSSCG00000016140	FZD5	NC_010457.5:110913989-110921388	29.1754	78.34	34.9517	4.9596	2.56551	8.48139	20.2606	25.5335	156.667	283.5	301	508.667	554.75	510	745	117.667	378.333	375	356.333	296.75	189.25	57.3333	539.333	892	2334	2176.33	1769.33	1098.25	628.333	679.421
ENSSSCG00000006052	FZD6	NC_010446.5:33811158-33844556	9.85123	6.32413	7.45575	1.87807	0.785084	2.39933	0.872994	4.2238	429.667	262.5	351.333	375	357.25	563.25	783.667	572.667	467.333	654.5	562.333	629	634.5	588.333	1249.67	1281	1911	2164.67	2129.67	1970.5	1677.33	934.056
ENSSSCG00000016111	FZD7	NC_010457.5:105644163-105648860	2.47397	1.24815	0.735146	2.20737	0.146563	0.188093	0.391114	1.05577	249	202.5	68.3333	113.667	100.75	163	228.333	114.333	155.667	206	179	167	261.25	156	56.6667	73.6667	24.6667	21.6667	37.6667	41.75	56.6667	127.504
ENSSSCG00000033001	FZD8	NC_010452.4:58078443-58107802	0.198419	0.00728488	0	0.0058844	0.00297977	0.0274121	0.0493579	0.0416197	N.A.	N.A.	N.A.	N.A.	N.A.	N.A.	N.A.	N.A.	N.A.	N.A.	N.A.	N.A.	N.A.	N.A.	N.A.	N.A.	N.A.	N.A.	N.A.	N.A.	N.A.	N.A.
ENSSSCG00000023004	FZD9	NC_010445.4:10753293-10843918	0.00605435	0.123682	3.50779e-247	0.141817	0.0203348	0.910472	3.29154e-211	0.171766	26	16	16.6667	15.6667	20	31	52.6667	9	2.66667	3	1.66667	1.25	1.25	5.66667	3.66667	5.33333	2	2.33333	3.66667	3.75	2.66667	10.7579
ENSSSCG00000013928	GDF1	NC_010444.4:58972917-59013546	68.6983	157.474	87.2785	4.08881	2.67273	4.66448	18.1826	49.0085	42	20.5	16	13.3333	18.25	19.5	27.3333	29.3333	43	46	39.3333	50	40.75	49	16.6667	32	18.3333	18.3333	34.6667	17.5	15.3333	28.9127
ENSSSCG00000010376	GDF10	NC_010456.5:88474121-88534719	0	0	0	0	0	0	0.0128996	0.0018428	14.3333	11	11.6667	14	28.5	23	13.3333	16.6667	147	13.5	8.66667	11	63.75	20	23.6667	16	7.33333	8	21.6667	9.5	12	23.5516
ENSSSCG00000000363	GDF11	NC_010447.5:21191321-21199024	0	0	0	0	0.00343567	0.112772	0.0927789	0.0298552	389	275	316	286.333	248.25	388	513.333	310.333	404.667	275.5	201.333	176.75	240.25	324.667	356.667	549	376	367	343.667	240	272.333	326.385
ENSSSCG00000034260	GDF15	NC_010444.4:59409034-59411356	0	0.0233972	0.0300384	1.10688	0.114124	7.23792	36.9388	6.49302	N.A.	N.A.	N.A.	N.A.	N.A.	N.A.	N.A.	N.A.	N.A.	N.A.	N.A.	N.A.	N.A.	N.A.	N.A.	N.A.	N.A.	N.A.	N.A.	N.A.	N.A.	N.A.
ENSSSCG00000010375	GDF2	NC_010456.5:88474121-88534719	0	0	0	0	0	0	0	0	0.666667	6	3	0.666667	1	2.5	2	0	2.33333	0.5	0	0.25	0.5	0	0	0	0	0	0.333333	0	0	0.940476
ENSSSCG00000000669	GDF3	NC_010447.5:62835925-62841827	0.0389131	2.36562	0.191416	46.7233	17.2176	17.9648	15.4024	14.272	0.666667	0.5	0.333333	0	0	0.25	0	0.333333	0	0.5	0	0	0	0.333333	0	0	0	0	0	0	0	0.138889
ENSSSCG00000023261	GDF5	NC_010459.5:38792853-38796806	0	0	0	0	0	0	0	0	49.3333	11.5	2.66667	3.33333	14.5	16	24.6667	1	20.6667	12.5	18.6667	6	4.5	2	0.666667	1	5.33333	8.66667	18.3333	9.25	0	10.9802
ENSSSCG00000034943	GDF6	NC_010446.5:40473014-40491142	0	0	0	0	0.000357291	0.0168675	0	0.00246068	N.A.	N.A.	N.A.	N.A.	N.A.	N.A.	N.A.	N.A.	N.A.	N.A.	N.A.	N.A.	N.A.	N.A.	N.A.	N.A.	N.A.	N.A.	N.A.	N.A.	N.A.	N.A.
ENSSSCG00000028931	GDF7	NC_010445.4:117586187-117592541	0	0	0	0.0929241	0	0	0.0202027	0.016161	0.666667	0	0	0	0	1.25	0.333333	0	0	3.5	0.666667	0.25	0	0.333333	45	55.3333	48.6667	56.6667	99	38.25	37.6667	18.4563
ENSSSCG00000014288	GDF9	NC_010444.4:135181493-135184451	151.984	342.149	434.073	537.025	8.64366	3.55214	2.97125	211.485	430.333	285	204	193.667	217.5	225.5	288.667	342.667	447.333	547	557	466.25	405.75	290	326.333	339.667	436.667	443.667	356	331.75	295.333	353.813
ENSSSCG00000038727	GDNF	NC_010458.4:22936601-22965929	0.00997918	0.275722	0.735455	16.2957	11.2072	5.22093	0.486714	4.89024	N.A.	N.A.	N.A.	N.A.	N.A.	N.A.	N.A.	N.A.	N.A.	N.A.	N.A.	N.A.	N.A.	N.A.	N.A.	N.A.	N.A.	N.A.	N.A.	N.A.	N.A.	N.A.
ENSSSCG00000010655	GFRA1	NC_010456.5:126273557-126499957	1.94696	0.4212	0.541269	0.251217	0.00340707	0.406318	0.00315683	0.510504	67.6667	53.5	137.333	264.333	129	48.25	17	27	35.3333	48.5	27.6667	28	36.75	45.3333	7	18.6667	3	3.33333	9.66667	6	5.33333	48.5079
ENSSSCG00000009595	GFRA2	NC_010456.5:3138173-3209687	0.950013	2.09685	6.20675	1.99592	0.310843	0.0676067	0.0385914	1.66665	12.3333	25.5	15.6667	16.6667	23.75	16.5	22	32.3333	46	51.5	48	42.75	33.25	34	38.6667	48.3333	39.3333	31	28	34.75	38	32.3016
ENSSSCG00000009605	GFRA2	NC_010456.5:5743582-5837470	0.807369	0.00774909	0.218816	0.574133	9.51994	3.20166	0.363123	2.09897	19.3333	6	3.66667	2.66667	5	24.75	29.3333	12.6667	16.6667	6.5	8.66667	11	24.75	27	24.6667	41	30	41	26.6667	17.25	35	19.6944
ENSSSCG00000014328	GFRA3	NC_010444.4:140263296-140283227	0	0.312026	0.336346	0.512735	0.874945	2.00713	0.527837	0.653003	319.667	156.5	227.333	210.667	158.25	232.75	339	46.6667	28.3333	30	32	24.75	25.75	40.6667	67	85.3333	303	215	234	73.75	22.6667	136.813
ENSSSCG00000021401	GFRA4	NC_010459.5:32040182-32044396	10.1756	4.9317	3.17643	2.63983	0	0.068678	0	2.99889	1	0	1.33333	3.66667	2.5	1	2	1.33333	1.33333	1.5	0	1.25	0.75	1.33333	0.333333	0.333333	0	0	1.33333	1	0.333333	1.06349
ENSSSCG00000001480	GFRAL	NC_010449.5:25596720-25806844	0	0	0	0	0	0.00168143	0	0.000240204	0	0	0	0	0.25	0.25	0.333333	1.33333	0.333333	0.5	0	0.5	1.25	0.666667	0.333333	0.333333	0.333333	0	0	0.5	0	0.329365
ENSSSCG00000026294	GMFB	NC_010443.5:183846671-183863396	138.821	322.282	323.339	48.853	39.3453	39.081	15.7414	132.495	618.667	580.5	934.333	787	515.5	481	393.667	262.333	142.333	169	157.333	148.5	184.25	214.333	249.667	228.333	497	351	275.333	317.5	289.667	371.298
ENSSSCG00000010705	GMFG	NC_010448.4:47990240-47997332	0.307959	0.10822	0.563207	0	0.0217757	0	0.417169	0.202619	1183	151.5	107.333	103	107.5	321	854.333	30.3333	25.6667	35.5	37.6667	41.75	54.75	54.3333	127.667	216	33.6667	29.3333	43.3333	56.25	62	175.044
ENSSSCG00000014362	HBEGF	NC_010444.4:142102454-142115192	220.404	295.933	353.259	47.8734	4.53329	29.9406	22.4698	139.202	57	46	102.333	126.667	81.75	450	615.667	28	19	25	19	13.75	37.5	32.6667	58.6667	102	69	49	78	240	324	122.619
ENSSSCG00000006468	HDGF	NC_010446.5:93341080-93351809	33.666	10.3689	4.88238	2.03	0.884211	3.33095	9.93816	9.30009	2063.67	2013	1483	1317	1482.5	2051.5	1853.33	1733.33	1514	1874.5	1932	2200.25	3064.5	3050	2839	3626.33	2438.67	1848.33	2163	2162.5	2908.33	2172.32
ENSSSCG00000001083	HDGFL1	NC_010449.5:17628768-18934968	0	0.144304	0.0599556	0.234193	0.0415697	0.694686	0	0.167815	1	0	0	0	0.75	1	1.33333	0.333333	0	1	1.66667	0.75	1.75	1.33333	4	3.66667	2.66667	1.66667	0.666667	4	3.33333	1.47222
ENSSSCG00000013511	HDGFL2	NC_010444.4:74318623-74357037	10.1987	12.7756	7.98361	12.1036	10.8186	15.9342	21.2558	13.01	803.667	768	642.333	609.667	676.5	831.5	786.333	1053	1138	1075	1121.33	1093	1126.25	1224	836.667	942.333	1030	908	1130.67	801.25	837.667	925.484
ENSSSCG00000035432	HDGFL3	NC_010449.5:51540005-51844938	14.8237	12.2474	17.9574	0.871515	0.135869	0.408396	0.195966	6.66289	N.A.	N.A.	N.A.	N.A.	N.A.	N.A.	N.A.	N.A.	N.A.	N.A.	N.A.	N.A.	N.A.	N.A.	N.A.	N.A.	N.A.	N.A.	N.A.	N.A.	N.A.	N.A.
ENSSSCG00000015403	HGF	NC_010451.4:98437770-98787217	0	0	0	0.0921172	0.000415281	0	0	0.0132189	259	91.5	203	288	285.75	172.5	230.667	73.6667	43	54.5	29.3333	40.5	61.25	59	42.3333	60.6667	21.3333	17.3333	10	58.5	76	103.706
ENSSSCG00000037818	IFNA1	NC_010443.5:201515834-201516477	0	0	0	0.40645	0	0	0	0.0580643	N.A.	N.A.	N.A.	N.A.	N.A.	N.A.	N.A.	N.A.	N.A.	N.A.	N.A.	N.A.	N.A.	N.A.	N.A.	N.A.	N.A.	N.A.	N.A.	N.A.	N.A.	N.A.
ENSSSCG00000033115	IFNAR1	NC_010455.5:196925730-196951398	45.6974	70.6314	116.65	53.9803	23.1712	42.9208	13.276	52.3324	N.A.	N.A.	N.A.	N.A.	N.A.	N.A.	N.A.	N.A.	N.A.	N.A.	N.A.	N.A.	N.A.	N.A.	N.A.	N.A.	N.A.	N.A.	N.A.	N.A.	N.A.	N.A.
ENSSSCG00000005163	IFNB1	NC_010443.5:201850934-201851495	0	0	0	0	0	0	0	0	0.333333	0	0.666667	0	0.25	0.25	0.666667	0.333333	0	0	0.333333	0	0	0	0.333333	0	0.333333	0	0.333333	0.75	0.333333	0.234127
ENSSSCG00000005136	IFNE	NC_010443.5:201219847-201228361	0	0	0.00222746	0	0.00022325	0.000125002	0	0.000367959	67.6667	18.5	17	14.3333	14.25	29.75	23.3333	46.6667	63.3333	39	45	67.25	47.5	25	16.3333	24.3333	130.333	407	209.667	231	112.333	78.5516
ENSSSCG00000000481	IFNG	NC_010447.5:32477905-32482670	0	0	0.0470922	0	0	0.555753	1.0867	0.241364	2	0	0.666667	1.33333	1.5	1.5	1.33333	0.666667	0.333333	0	1	1	0.75	1.33333	1	0	1.33333	0.333333	0.333333	1.25	1	0.888889
ENSSSCG00000004156	IFNGR1	NC_010443.5:27037150-27061095	0.105196	3.47181	0.899797	4.43991	14.1613	9.9923	0.0443735	4.73067	1085	606	589	678	669	794.75	1021.67	535.333	627	947	1165	1531.75	1177.25	1075	459	493.333	260	217.667	403	929.5	587.667	754.853
ENSSSCG00000034378	IFNGR2	NC_010455.5:197007302-197035604	0	0.0629982	0.149304	0	0.0336926	0.006231	0	0.0360323	N.A.	N.A.	N.A.	N.A.	N.A.	N.A.	N.A.	N.A.	N.A.	N.A.	N.A.	N.A.	N.A.	N.A.	N.A.	N.A.	N.A.	N.A.	N.A.	N.A.	N.A.	N.A.
ENSSSCG00000011011	IFNK	NC_010452.4:38437932-38694667	0	0	1.56028	0	0.0770294	0	0	0.233901	0.333333	0	0	0	0	0	0	0.333333	0	0	0.333333	1.5	1.25	0.666667	0.333333	0	1	0	0	0	0	0.27381
ENSSSCG00000003540	IFNLR1	NC_010448.4:81893996-81914104	4.03642	6.96664	2.82973	0	0	0.683543	0.57328	2.15566	2.33333	1.5	0.666667	1	1	2.25	0	1.33333	2	2	2	1	2.5	0.666667	2.66667	0.333333	2	0.666667	1	1.75	2.33333	1.47619
ENSSSCG00000000857	IGF1	NC_010447.5:81762026-81909253	0	0	0	0.0129182	0.0681998	0.0280147	0.0733857	0.0260741	245.667	82	97.6667	114.333	121.75	179	234	301	178.667	59	44	17.75	46.25	217	115.333	51	324	350.667	643	198	90.3333	176.687
ENSSSCG00000030560	IGF1R	NC_010443.5:137307783-137691038	1.79755	2.13412	1.95316	0.538154	0.429048	3.49433	2.63092	1.8539	0	0	0	0	0	0.25	0	0.333333	0	0	0	0	0	0	0	0	0	0	0	0	0	0.0277778
ENSSSCG00000035293	IGF2	NC_010444.4:1469182-1496417	3.66125	6.21886	3.58579	4.60524	1.54746	10.305	0.398513	4.33173	N.A.	N.A.	N.A.	N.A.	N.A.	N.A.	N.A.	N.A.	N.A.	N.A.	N.A.	N.A.	N.A.	N.A.	N.A.	N.A.	N.A.	N.A.	N.A.	N.A.	N.A.	N.A.
ENSSSCG00000023128	IGF2BP1	NC_010454.4:25196954-25244660	0.312977	0.133813	0.0841357	140.575	235.271	134.523	82.9679	84.8383	0	0	0	0	0	0	0	0.666667	0	0	0	0	0	0.333333	0.333333	0	24	15.6667	8	2.75	0.333333	2.48016
ENSSSCG00000011795	IGF2BP2	NC_010455.5:123485618-123650050	5.32965	1.75489	2.67875	1.6749	2.03132	8.46871	5.73385	3.95315	64	28	23.3333	28	20	36.5	32.3333	222.333	329.333	311	262.667	407	390.75	213	451.333	609	468.667	573.667	657	1024.25	728.667	327.659
ENSSSCG00000029645	IGF2BP3	NC_010451.4:92104785-92272264	689.74	2199.07	2341.72	421.615	14.5975	18.7836	23.64	815.595	4.66667	1	0	0.333333	1	0.25	2.33333	0	0	1	0	0	0	0	0.666667	0.333333	0.666667	0	1	0	0	0.630952
ENSSSCG00000004044	IGF2R	NC_010443.5:7369484-7472480	0.456546	0.1029	0.0986073	0.0721164	0.426552	0.359793	0.428597	0.277873	2397	2506.5	2500.67	2666.33	1921.75	2069.25	2155.67	707.333	677.667	1018.5	865	934.25	817	526	1164.67	1110	669.667	895	1090	1189.25	1541.67	1401.1
ENSSSCG00000014372	IK	NC_010444.4:142361133-142376335	13.7511	98.7327	93.4964	143.295	162.762	158.885	84.1988	107.874	1654.33	1383	1260.67	1155	1261.25	1685	1770.67	1681	1701.33	1893.5	1976	2047.25	2338.5	2240.67	2009.33	1884	1689	1625.67	1942.33	2059	2282.33	1787.61
ENSSSCG00000015652	IL10	NC_010451.4:67400726-67405941	0	0	0.222134	1.08869	3.84436	0.586873	0.133711	0.839395	28	7	4	6	7.25	19.25	32.6667	2.33333	2	2.5	2	1.75	2.5	3.66667	12	15.6667	3.33333	2	3.66667	4	2	7.78968
ENSSSCG00000015085	IL10RA	NC_010451.4:45310526-45324557	0	0.0469025	0.00745633	1.96388	0	0.102125	0	0.302909	1561.67	329.5	287.667	369	269.75	1919.25	2121	605	658.333	435.5	540.333	461.5	650.25	610.333	370.333	539.333	187	137.333	218.333	200.5	272.333	606.869
ENSSSCG00000036556	IL10RB	NC_010455.5:196853605-196884237	55.8928	19.8092	10.1632	37.331	54.0922	98.0711	7.45032	40.4014	N.A.	N.A.	N.A.	N.A.	N.A.	N.A.	N.A.	N.A.	N.A.	N.A.	N.A.	N.A.	N.A.	N.A.	N.A.	N.A.	N.A.	N.A.	N.A.	N.A.	N.A.	N.A.
ENSSSCG00000040725	IL11	NC_010448.4:59540481-59544909	0	0.0459651	0.0738712	0	0	0.219402	0	0.0484626	N.A.	N.A.	N.A.	N.A.	N.A.	N.A.	N.A.	N.A.	N.A.	N.A.	N.A.	N.A.	N.A.	N.A.	N.A.	N.A.	N.A.	N.A.	N.A.	N.A.	N.A.	N.A.
ENSSSCG00000010968	IL11RA	NC_010452.4:32138983-32149315	0	0	0	0.169852	0.595678	1.15063	0.691349	0.372501	421.333	355.5	201	193	316.75	315.25	381	1216	1673.67	1580	1549	1773.25	1556.25	1552.33	1380	1499	3698.67	5561	7437.33	2738.5	1001.67	1733.36
ENSSSCG00000011730	IL12A	NC_010455.5:99714457-99741078	0	0	0	0	0	0.159137	0	0.0227339	1	1	0.666667	0.666667	1.75	1.5	2	3.66667	2	0.5	3.66667	1.75	2.25	4.66667	6	4	1	2.33333	3.66667	17	7	3.24206
ENSSSCG00000017044	IL12B	NC_010458.4:64143267-64158929	129.042	113.102	66.8504	6.49178	0.00127591	0.0508072	0.062459	45.0858	2.33333	3	0.666667	1	0.5	1.25	3.66667	0.333333	0.333333	0	0	0.5	1.25	1	0	1	0	0.666667	0	0.25	0	0.845238
ENSSSCG00000013894	IL12RB1	NC_010444.4:59707957-59736282	0	0	0	0.208627	0.127776	0.0136541	0	0.0500082	20.6667	6	2	3	5	7	14.6667	1.33333	3.33333	8	3.33333	6.25	3.25	5.33333	5.66667	17	3.33333	5.33333	3.66667	5	3	6.29365
ENSSSCG00000003799	IL12RB2	NC_010448.4:145210250-145292399	0	0.0299605	0.189901	0.0797848	0.242527	0.580785	0.0975163	0.174354	9.33333	4.5	6	7	5.5	6.25	8.66667	2	6.33333	4	5.33333	5	6.5	3.33333	5.66667	12.3333	2.33333	5.33333	12.3333	9	11.3333	6.5754
ENSSSCG00000014281	IL13	NC_010444.4:134660740-135069408	0	0.0494195	0	0.00231128	0	0	0.0131462	0.00926814	1.66667	0.5	3.33333	1.33333	0.5	2.25	1	0.666667	0.666667	0.5	1	0.25	0.5	0.333333	1	0	0.333333	0.333333	0.666667	0.5	0.333333	0.84127
ENSSSCG00000012633	IL13RA1	NC_010461.5:97300959-97353754	12.0812	10.8094	12.0331	26.1836	64.7523	1.86466	2.41021	18.5906	1917	1581.5	2138.67	2520.67	2091.25	2039.5	2073.33	973.333	1166.67	1507.5	1688.33	1642.5	1778.25	1163.67	2330.67	2202.67	823.667	702	1210.67	2180.5	2648	1732.4
ENSSSCG00000012594	IL13RA2	NC_010461.5:94402664-94455609	0	0	0	0	0.0153128	0.00115742	0	0.00235289	39	26	66.6667	53	78	55.5	56.3333	19.6667	13	28	28.6667	30	10.75	6.66667	13.3333	25.6667	61.6667	59	35	26.75	14	35.5556
ENSSSCG00000009051	IL15	NC_010450.4:85666962-85740980	0	0	0.0658628	0.323031	2.21363	14.4638	0	2.43805	19.6667	14	16	32	18	25.25	19.3333	188.667	188	236	242.667	214.5	225.5	160.667	94.3333	125.333	31.6667	31.3333	32.6667	65.5	57.3333	97.0675
ENSSSCG00000039211	IL15L	NC_010448.4:48090445-48092722	0	1.40364	0.351926	1.84931	0.0389203	0.0595763	0	0.529053	N.A.	N.A.	N.A.	N.A.	N.A.	N.A.	N.A.	N.A.	N.A.	N.A.	N.A.	N.A.	N.A.	N.A.	N.A.	N.A.	N.A.	N.A.	N.A.	N.A.	N.A.	N.A.
ENSSSCG00000021815	IL15RA	NC_010452.4:65022226-65054385	0	0.163114	0.130698	0	0.0216467	0.0168149	0	0.0474677	46	23.5	21.3333	23	29.5	67.5	72.6667	9.33333	5.33333	9.5	11	12.25	16.25	16.3333	121.667	177.333	51	98	79.6667	64.75	128.667	51.6468
ENSSSCG00000001787	IL16	NC_010449.5:49973936-50102346	0	0	0.131214	0	2.56424	0	0	0.385065	163.667	57	37.6667	41.6667	44.25	81.5	147.333	20.6667	21.6667	34	33.3333	40.5	41.75	36.6667	51	89.6667	27	23.6667	40.6667	35.75	32.6667	52.4802
ENSSSCG00000001748	IL17A	NC_010449.5:46013583-46017161	0	0	0	0	0	0	0	0	0	0	0.333333	0	0	0.25	0.333333	0	0	0	0	0	0	0	0	0	0	0	0	0	0	0.0436508
ENSSSCG00000014434	IL17B	NC_010444.4:150510519-150583640	1.10591	2.83697	1.65222	1.10544	13.3827	21.9254	20.7568	8.96649	80.3333	79	60.6667	61	48.75	150.25	70	496.667	669.667	231	211.667	169.75	338.25	462.333	114.667	132.333	64.3333	56	77	117	124	181.651
ENSSSCG00000040406	IL17C	NC_010448.4:1023329-1025173	0	0.250903	0	0	0.0266095	0	0	0.0396446	N.A.	N.A.	N.A.	N.A.	N.A.	N.A.	N.A.	N.A.	N.A.	N.A.	N.A.	N.A.	N.A.	N.A.	N.A.	N.A.	N.A.	N.A.	N.A.	N.A.	N.A.	N.A.
ENSSSCG00000025308	IL17D	NC_010453.5:1029218-1095118	0	0.0472831	0.421128	0.0675935	0.289566	0.245138	0.12159	0.170328	538	444	348.333	311.333	299.5	409.25	552.333	305.333	586.333	433	404.667	377.5	379.75	422	384.333	417.333	362.667	364	470.667	376	374.667	407.667
ENSSSCG00000001749	IL17F	NC_010449.5:46058370-46066039	0	0	0	0.947278	0.728348	0.0518293	0	0.246779	0.333333	0	0.666667	1.66667	6.5	1.5	2.66667	0	0	0.5	0	0.75	1.5	1	0	0	2	6.33333	0.333333	0.5	0	1.25
ENSSSCG00000000765	IL17RA	NC_010447.5:69461279-69480343	0.0140773	0.00672013	0.0042797	0.365932	2.00953	6.50389	11.6401	2.93493	480.667	278	355.667	345.667	274.75	441.5	415.667	631	494.667	573	611	626	629.5	627	548.667	591.667	434	370.667	565	810.5	878.333	522.996
ENSSSCG00000011457	IL17RB	NC_010455.5:35568533-35988501	0.0370458	0.626066	0.915877	0.398803	0.16288	0.000947256	0.0155363	0.308165	115.667	57	56.6667	57.3333	65.75	72.75	93.3333	107.333	297	431.5	300.667	258.25	198.5	115.333	156.667	139.333	181.667	178.667	171.333	349.75	216.333	172.421
ENSSSCG00000011559	IL17RC	NC_010455.5:66179297-66194750	0	0	0	0.215749	1.3813	2.1903	0.021002	0.54405	609.333	277	230	196	195.75	398.75	491.667	924.333	1008	655	761.667	796.75	650.25	667.333	610	514.667	638.333	879.667	1101.67	547.25	414.333	598.464
ENSSSCG00000011463	IL17RD	NC_010455.5:38935630-39006721	1.22118	1.2087	1.12341	8.10244	3.89155	3.22328	1.22402	2.85637	498	255	200.667	253	264	350.25	420.333	3067.33	2321.67	2004	1880	2821.75	2183.75	2093.67	1487	1092.33	1067.33	866	1573.33	1230.25	1208.33	1292.29
ENSSSCG00000011556	IL17RE	NC_010455.5:66164491-66177967	0	0	0	0.0191927	0.036392	0.0142263	0.0330834	0.0146992	44.6667	28	14.3333	18.3333	28	37	41	132.667	123.333	134.5	163.333	187.5	114	92	109.667	172	110.333	92.6667	108	44.5	56.6667	88.2143
ENSSSCG00000000983	IL17REL	NC_010447.5:645881-662552	0	0	0	0	0	0	0.0117065	0.00167236	2	1	3.66667	2.33333	1	12.5	2	147.667	242.667	271	190.667	303.25	253.25	114.333	43	31.6667	380.333	660	974.333	174	32.6667	183.016
ENSSSCG00000015037	IL18	NC_010451.4:39839958-39861258	0	0.585783	0	0	0.160976	0	1.05969	0.258064	173	58	63.3333	66.3333	56.75	262	261.667	62.3333	67.6667	74	44.6667	66.5	111.5	134.333	47	57.6667	18.6667	15.3333	16	40	78.3333	84.5278
ENSSSCG00000023796	IL18BP	NC_010451.4:6488755-6662966	0	0.0120994	0.0054285	0.042526	0.933605	2.91355	2.09955	0.858108	605	405.5	264.667	262.333	380	405.75	614.333	495	617	620.5	725	771.5	675.5	610.333	672.333	637.667	623.333	637	631	535.75	589	560.881
ENSSSCG00000008158	IL18R1	NC_010445.4:51803382-51844758	7.45342	7.97217	11.6018	1.50407	0	0.0099855	0.168862	4.10147	13	5.5	3.33333	1.66667	3.25	7.5	11.6667	11.3333	7	6	4	7.5	8.5	9.33333	35.3333	28.6667	6.33333	6.33333	275	170.5	63.6667	32.6389
ENSSSCG00000008157	IL18RAP	NC_010445.4:51762110-51794552	0	0	0.196732	0.377629	0	0	0	0.0820516	4	1	1	0.666667	0	5.75	7.66667	0.666667	1	1	1	1.5	3.25	2.33333	2.66667	6	2	3	5.66667	2.75	0.666667	2.55159
ENSSSCG00000015653	IL19	NC_010451.4:67469518-67479597	0	0	0	0	0	0	0.0895602	0.0127943	0.666667	0	0	0.333333	0	0	0.333333	0	0	0	0	0	0	0	0	0	0.333333	0	0	0.25	0	0.0912698
ENSSSCG00000008090	IL1A	NC_010445.4:43718319-43731668	0	0	0	0	0.0293431	1.08099	1.20658	0.330988	22	13	7	12	8	85	100.667	17.6667	4	10	13.3333	16	25.25	11	54.3333	50	5.66667	3	192	436.5	424.333	71.9405
ENSSSCG00000008088	IL1B	NC_010445.4:43670125-43677125	0	0	0	0	0	0	0	0	18.6667	3	6.33333	3.66667	5	400	521.667	2.66667	0.666667	4	1.66667	3	9.75	7	6	5	1	1.66667	2.33333	3.25	11	48.4444
ENSSSCG00000008087	IL1B2	NW_018085011.1:87519-104065	0	0	0	0	0	0	0.151015	0.0215736	0	0	0	0	0	0	0	0.333333	0	0	0	0	0	0	0	0	0	0	0	0	0	0.015873
ENSSSCG00000008162	IL1R1	NC_010445.4:52192911-52334734	7.39544	4.44855	1.99821	2.52909	2.17431	0.654249	1.76514	2.995	2073.67	1042.5	974	1094.67	840.5	1427	2083.67	398.333	752.667	1055.5	1077	1107	1377.75	968.333	1188	1725.67	1462.33	1850.67	1931.33	3449.25	2069	1426.13
ENSSSCG00000028331	IL1R2	NC_010445.4:52367433-52406393	10.0425	4.57451	0.639252	0.352972	0	0.00177115	0	2.23014	5	40	29	27.3333	40	39.25	36	1	0.666667	2	1	1	2.5	4.66667	4.66667	6.66667	1.33333	0.666667	0.666667	5	6	12.1151
ENSSSCG00000021206	IL1RAP	NC_010455.5:127933238-128071984	0	0.110318	0.00508953	0.00102022	0.706617	0.0805378	0.119347	0.146133	22	32.5	75	97	99.25	89.25	57.6667	190.667	105.667	125.5	95.6667	96.25	97.75	92.3333	177	160	172	204.667	265.667	487.5	270	143.492
ENSSSCG00000012196	IL1RAPL1	NC_010461.5:24408091-25811129	0.671889	3.50392	1.21301	0.584392	0.030016	0.106122	0.136661	0.892287	0	1	0	0.333333	0	0.25	0	0	0.333333	0.5	0	0.25	0	0	0	0	0.333333	0	0	0.25	0.333333	0.170635
ENSSSCG00000012196	IL1RAPL2	NC_010461.5:85347866-86464670	0.704968	1.59791	1.30179	0.728474	0.00415547	0.00136727	0	0.619809	0	1	0	0.333333	0	0.25	0	0	0.333333	0.5	0	0.25	0	0	0	0	0.333333	0	0	0.25	0.333333	0.170635
ENSSSCG00000008159	IL1RL1	NC_010445.4:51868548-51902454	0	0	0	0	0	0	0	0	21	9.5	37.3333	22	5.5	326.75	183.667	6.66667	8.66667	8	1	2.75	49.5	13.6667	4.66667	2.66667	0.666667	1	22.3333	36	9.66667	36.8095
ENSSSCG00000023550	IL1RL2	NC_010445.4:51978856-52011607	0	0	0	0	0.101341	0.391379	0	0.0703886	0	0	0	0	0	0.5	0	0	0	0.5	1	1.25	1.75	1.66667	1	0	3.33333	1	0	1.25	0.333333	0.646825
ENSSSCG00000009088	IL2	NC_010450.4:101640937-101715418	0	0	0	0.147867	0.222784	0	0	0.0529501	0	0	0	0	0	0.25	0.333333	0	0.666667	0	0	0.25	0	0	0	0.333333	0	0	0.333333	0.25	0	0.115079
ENSSSCG00000015654	IL20	NC_010451.4:67498787-67502110	0	0	0	0	3.50133	3.338	0	0.977047	0	0	0	0	0	0	0	0	0	0	0.333333	0	0	0	0	0	0	0	0	0.25	0.666667	0.0595238
ENSSSCG00000004157	IL20RA	NC_010443.5:27137544-27172341	0	0	0	0	0	0.0295033	0	0.00421476	18.6667	0	0	0.333333	1	34.5	21	37.3333	24.6667	4.5	13.3333	8	4	25.6667	156.667	63.3333	25.3333	31.6667	14	31	94.3333	29.0159
ENSSSCG00000022500	IL20RB	NC_010455.5:77946355-77986158	0.0183445	0.0431827	0	0.216317	0.582194	0.136706	0.0363055	0.147579	22.6667	23	37.6667	25	28.25	88.25	48	58.3333	25.6667	84	11.6667	121.5	50.5	83.3333	25	18.6667	15.3333	10	17	22.25	38.6667	40.7024
ENSSSCG00000009087	IL21	NC_010450.4:101523429-101540712	0	0	0	0	0	0	0	0	0.666667	0	0	0	0	0.75	0.333333	0	0	0	0.666667	0	0.5	0.666667	0.666667	1	0	0	0	0.75	0	0.285714
ENSSSCG00000007816	IL21R	NC_010445.4:19447487-19489201	0.0118029	0.0686904	0	0.409613	0.000452456	0.871086	0	0.194521	49.3333	10	35.3333	20.3333	14.25	28	33.3333	17	3	2	3.33333	5	4.25	9	9.66667	10.6667	2.33333	1.66667	2	2.5	6.33333	12.8254
ENSSSCG00000000482	IL22	NC_010447.5:32599521-32604507	0	0	0.273839	0.419661	0	0	0	0.0990714	0	0	0	0	0	0	0	0	0	0	0	0	0	0	0	0	0	0	0	0	0	0
ENSSSCG00000023367	IL22RA1	NC_010448.4:81867848-81885017	0	0	0	0	0	0.00928195	0	0.00132599	0.666667	0.5	3	1.66667	1	6.5	0.333333	21.3333	15.6667	83	49	36	65.25	36.6667	8.33333	24	41.6667	6.66667	4.33333	2.75	6.66667	19.7619
ENSSSCG00000004158	IL22RA2	NC_010443.5:27073480-27090635	0	0	0	0	0	0.140096	0	0.0200137	1.33333	0.5	0.666667	0	0.25	21.25	11.6667	0.666667	0.333333	0.5	1	1	0.75	0.333333	0.666667	0	1	0	0.666667	1.5	0.666667	2.13095
ENSSSCG00000033520	IL23A	NC_010447.5:21732415-21748960	0.248776	12.5528	0.714682	10.0698	1.35245e-09	0.89694	1.40942e-07	3.49757	N.A.	N.A.	N.A.	N.A.	N.A.	N.A.	N.A.	N.A.	N.A.	N.A.	N.A.	N.A.	N.A.	N.A.	N.A.	N.A.	N.A.	N.A.	N.A.	N.A.	N.A.	N.A.
ENSSSCG00000003801	IL23R	NC_010448.4:145315129-145506995	0	0	0.00808417	0.00188692	0.00325334	0.010997	0	0.0034602	5	4	4.33333	4.66667	2.75	2.75	3	1	0.666667	1.5	1	0.5	1.5	0.666667	8	4	2.33333	1.66667	11.3333	16.75	15.3333	4.41667
ENSSSCG00000015655	IL24	NC_010451.4:67525245-67546441	0	0.00669218	0	0	0.538975	0.100115	0.548074	0.170551	0	0	0	0	0	0	0	0.333333	1.66667	0	1	0	0.25	1.66667	0	0	1.33333	61	169.667	53	7	14.1389
ENSSSCG00000028427	IL25	NC_010449.5:75710452-75717688	0	0	0	0.000695173	0.00168217	0.00619336	0	0.00122439	22	8.5	2	1.66667	4.75	10	19.3333	11	11	11	8.33333	8.25	10	9	37	21	34.3333	41.3333	76.6667	47.5	36.6667	20.5397
ENSSSCG00000000480	IL26	NC_010447.5:32568188-32583278	0	0	0	0	0	0	0.200814	0.0286877	0.333333	0	0	0	0	1.25	0.666667	0	0	0	0	0	0	0	0	0	0	0.333333	0	0	0	0.123016
ENSSSCG00000030377	IL27	NC_010445.4:18398149-18450296	0	0	0.0460885	0	0	0	0	0.00658407	3.33333	0.5	0	0	1.5	2.25	5	0.666667	0	1.5	1	1.25	1.5	2.66667	0	1.33333	0	0.666667	0.666667	0	0	1.13492
ENSSSCG00000013766	IL27RA	NC_010444.4:65127277-65149665	2.86407	1.80574	0.52153	0.0932818	0.365166	0.815138	2.37005	1.26214	594.333	549.5	695.333	734.333	501.75	769.25	593.667	158.333	119.667	189	204.667	197.25	263.75	271.333	421.333	504	243	222.667	266	397.25	538.333	401.655
ENSSSCG00000010711	IL28B	NC_010448.4:47951924-47953282	0	0	0	0.012664	0	0.00391147	0	0.00236792	0	0	0	0	0	0	0	0	0	0	0	0	0	0	0	0	0	0	0	0	0	0
ENSSSCG00000036439	IL29	NC_010459.5:51484657-51485233	0	0	0	0.389983	0.504684	0.2964	1.03562	0.318098	N.A.	N.A.	N.A.	N.A.	N.A.	N.A.	N.A.	N.A.	N.A.	N.A.	N.A.	N.A.	N.A.	N.A.	N.A.	N.A.	N.A.	N.A.	N.A.	N.A.	N.A.	N.A.
ENSSSCG00000022849	IL2RA	NC_010452.4:64948148-65001320	9.55385	5.89975	7.80008	5.16339	0.00984091	0.402245	0.0870223	4.13088	14.3333	1	1.33333	1.33333	3.5	7.5	12.3333	1.66667	1.33333	0.5	1.33333	2.25	2	0	3.66667	3.33333	4	0.666667	5	8.75	4.66667	3.83333
ENSSSCG00000029668	IL2RB	NC_010447.5:10610093-10650315	0	0	0	0	0	0	0	0	44.3333	16.5	25	29.6667	18	39	34.6667	23	16.6667	48	34	38	57.5	28	97.3333	186	27.3333	19.6667	31.3333	45.25	85	44.9643
ENSSSCG00000012397	IL2RG	NC_010461.5:57143567-57174367	11.0262	2.2385	0.364998	555.942	20.5721	1.82074	0.697204	84.666	587.667	105.5	63.6667	73.3333	84.5	221.25	452	51.3333	42	52	50.6667	69	74.25	53	86.3333	179.333	47	46.3333	77.3333	65	57.6667	120.913
ENSSSCG00000009795	IL31	NC_010456.5:30553687-30559545	0	0	0.221808	0.268359	0.00261238	0.423855	0	0.130948	0	0	0	0	0	0	0	0	0	0.5	0	0	0	0	0	0	0	0.333333	0	0	0	0.0396825
ENSSSCG00000016915	IL31RA	NC_010458.4:34987398-35071367	0.410829	0	0.0940993	0.121608	0.0739469	0.00686404	0.00734203	0.102098	15.3333	16	25	32	27.25	29	25	0.333333	1.33333	2	1.66667	0.5	1	1	81.3333	45.6667	163.667	208.667	181	75.25	99.3333	49.1587
ENSSSCG00000005203	IL33	NC_010443.5:215899829-215941944	0.0183612	0.00358713	0.00287035	0.0253582	0.0128201	0.251712	0.0938258	0.0583621	10661	470.5	862.333	785	803.5	640.25	509.333	161.333	144	128.5	127.333	87.25	214.75	234.333	662.333	617.333	179.667	181.667	176.333	971.5	865.333	927.79
ENSSSCG00000002727	IL34	NC_010448.4:13588747-13682311	1.25671	0.356054	0.361456	6.66125	1.78506	3.88086	5.82511	2.87521	45.6667	37.5	33.6667	57.3333	65.5	28.5	54	4.66667	15	18	11.6667	18.75	10.25	11	12.3333	39.3333	90	26.6667	20	20	18.6667	30.4048
ENSSSCG00000040629	IL3RA	NW_018084901.1:775385-791980	0	0.0149795	0	0	0	0	0.0916873	0.0152381	N.A.	N.A.	N.A.	N.A.	N.A.	N.A.	N.A.	N.A.	N.A.	N.A.	N.A.	N.A.	N.A.	N.A.	N.A.	N.A.	N.A.	N.A.	N.A.	N.A.	N.A.	N.A.
ENSSSCG00000014282	IL4	NC_010444.4:134660740-135069408	0	0	0	0	0	0	0	0	0.333333	0	0	0	0	0.25	0	0.666667	0	0.5	1	0	0	0	0.666667	0.666667	0.666667	0.333333	0	0.5	0.333333	0.281746
ENSSSCG00000003192	IL4I1	NC_010448.4:54906400-54950142	0.128068	0.197523	0.0476023	0.690187	1.65637	1.88043	4.68473	1.32642	55	21.5	15.3333	14.6667	25.5	57.25	86	22.3333	25.6667	29	38.3333	38	39	41.3333	18.6667	24.6667	14.6667	13.3333	18.6667	15	20.6667	30.2183
ENSSSCG00000007817	IL4R	NC_010445.4:19526342-19576792	0.0175276	0	0	0.205557	0.863862	0.956805	0.859929	0.414812	1936.33	1062.5	1321	1487.33	704.25	1543	1773	152	161.667	274.5	279	243	295.25	262.333	536	720.667	331.667	310.333	336	825	741	728.373
ENSSSCG00000014278	IL5	NC_010444.4:134660740-135069408	0	0	0	0.14006	0.0213084	0.393651	0.0178948	0.0818449	1.66667	5	2	2.33333	4	5.25	5.66667	8.33333	8	6.5	11	11	14.25	13.6667	14.6667	11.3333	8.66667	13.6667	15	11.5	14.6667	8.96032
ENSSSCG00000011528	IL5RA	NC_010455.5:59647834-59757776	0	0	0	0	0.0619079	0.183477	0.0858764	0.047323	0	0.5	0	0	0.5	0.25	0	3.66667	1.66667	5.5	2.66667	1.5	2.75	1	0.666667	1	0.333333	0	1	0.75	0.333333	1.14683
ENSSSCG00000020970	IL6	NC_010451.4:91506420-91510830	14.9235	4.39165	2.41071	0.407978	0.121253	86.5439	23.467	18.8951	0	0	0	0	0	0.25	0	0.333333	0	0	0	0	0.25	0.333333	0	0	0	0	0	0.25	0	0.0674603
ENSSSCG00000027628	IL6R	NC_010446.5:95322425-95381393	0.253314	1.59918	0.222101	0.000683327	0.051462	8.39735	34.402	6.41801	518	147	75	129.333	129	227	341	127.667	129.667	167.5	214.667	189.5	195	127	472.333	281.667	78.3333	50.3333	309.667	3676.25	1953	454.234
ENSSSCG00000016916	IL6ST	NC_010458.4:35079463-35154971	0.114477	2.80806	1.94141	1.05284	2.00204	3.43072	7.17195	2.64593	703	1261.5	5542.33	4900.67	2938.75	783	709.667	146.667	201.333	246.5	220.333	151.5	200.5	122.667	944.333	503	192.667	241	360.667	5110	3845.33	1396.45
ENSSSCG00000006161	IL7	NC_010446.5:57677894-57744713	0.00445751	0	0	0	0.0310739	0.0768847	0	0.0160594	30.3333	12.5	23.6667	32	30	35.75	32.3333	21.3333	7.33333	22	12.3333	14.75	37.25	20	26.6667	19.3333	18.3333	27.6667	37.6667	23.5	22	24.131
ENSSSCG00000016832	IL7R	NC_010458.4:21300140-21330156	0	0	0	0.0408059	0.0108084	0	0	0.00737347	243	56.5	15	12.3333	17	307.5	476.333	23.6667	19.3333	43.5	34	39.25	38.75	41	43.6667	81	19.3333	12.3333	39	37.75	33.6667	77.8056
ENSSSCG00000025818	IL9	NC_010444.4:138048942-138052588	0	0	0.258467	0	0	0	0	0.0369239	1.66667	0	0	0	0	0.25	0.666667	0	0	0	0	0	0	0	0	0	0	0	0	0	0	0.123016
ENSSSCG00000007973	IL9R	NC_010445.4:41581252-41590485	0	0	0	0.139682	0.413664	0.386441	0.581996	0.217398	17	14	9.33333	7.33333	8	12.25	12.3333	17	17	19	13.3333	14.5	16.75	10.3333	35.6667	26.6667	36.6667	23.6667	18.6667	16.75	21.6667	17.5198
ENSSSCG00000020771	INHA	NC_010457.5:121581846-121586020	0	0	0	0	0.00352624	0.087134	0	0.0129515	42373	23493.5	6119.67	3266	6751.75	5321.5	16374.7	166.333	69.6667	147.5	120.667	24.5	63.75	5.33333	0.666667	2	1	3	1.33333	1.25	0	4967
ENSSSCG00000021865	INHBA	NC_010454.4:53115378-53117128	14.0731	11.4171	7.75152	6.0878	4.74873	2.3235	3.938	7.19139	2069.33	712	289	621	1808.5	9483.25	9575.33	33.6667	15.3333	7.5	12	13	92.25	22.6667	64	11.6667	7	4.33333	35.6667	900.25	1088.67	1279.35
ENSSSCG00000038610	INHBB	NC_010457.5:30999993-31004405	0	0	0	0	0.000547793	0.0274021	0.219102	0.0352931	N.A.	N.A.	N.A.	N.A.	N.A.	N.A.	N.A.	N.A.	N.A.	N.A.	N.A.	N.A.	N.A.	N.A.	N.A.	N.A.	N.A.	N.A.	N.A.	N.A.	N.A.	N.A.
ENSSSCG00000037446	INHBC	NC_010447.5:22718415-22728766	0	0	0	0	0	0	0	0	N.A.	N.A.	N.A.	N.A.	N.A.	N.A.	N.A.	N.A.	N.A.	N.A.	N.A.	N.A.	N.A.	N.A.	N.A.	N.A.	N.A.	N.A.	N.A.	N.A.	N.A.	N.A.
ENSSSCG00000000442	INHBE	NC_010447.5:22732773-22734716	0	0	0	0	0	0.000967942	0	0.000138277	2	0	0	0	0	1	0.666667	1	0.666667	0.5	0.333333	0	0	0.333333	1	0	0	0.333333	0.666667	0	0.333333	0.420635
ENSSSCG00000033740	INS	NC_010444.4:1496841-1498052	0	0	0	0	0	0	0	0	N.A.	N.A.	N.A.	N.A.	N.A.	N.A.	N.A.	N.A.	N.A.	N.A.	N.A.	N.A.	N.A.	N.A.	N.A.	N.A.	N.A.	N.A.	N.A.	N.A.	N.A.	N.A.
ENSSSCG00000013887	INSL3	NC_010444.4:59929590-59931220	0	0	0	0	0	0.0106775	0	0.00152536	2290.33	838.5	19.3333	106	734.25	1488	3006.33	8.66667	1.33333	2.5	0.333333	2.25	1.75	3.66667	0.333333	0	0	0.333333	0	0	0	404.948
ENSSSCG00000028935	INSL5	NC_010448.4:145764088-145769068	0.0169178	0	0	0	0	0	0	0.00241683	0	0	0	0.333333	0	0.25	0.333333	7	10.6667	9.5	19	8.75	11	3	6.33333	2.33333	1.33333	3	0	2	1.33333	4.10317
ENSSSCG00000005214	INSL6	NC_010443.5:216792784-216820197	2.18025	1.04047	0.913231	0.2919	0.105382	0.256753	0.0928737	0.697266	0	0	0	0	0.25	1	1	1.33333	0.333333	1	0.333333	0	0.75	1.66667	0.333333	0.333333	0.333333	0	0.333333	0	0.333333	0.444444
ENSSSCG00000013566	INSR	NC_010444.4:71797208-71939923	0.0151417	0.149743	0.101484	0.245813	0.0468409	0.340363	0.400736	0.185732	77.3333	102.5	81.3333	101.333	98	140.5	161	65.6667	76.6667	155.5	106.333	106.75	99	56	91	93.3333	55.3333	41.6667	78.6667	248.25	173	105.198
ENSSSCG00000007067	JAG1	NC_010459.5:19591247-19629659	189.712	107.582	84.0919	9.95472	1.34561	3.8064	1.40857	56.843	1680.67	1044.5	1047.33	1173	1133.5	2233.75	2098.33	3332.33	2960	3979.5	5060	5532.75	3943	3187	1743.67	2241	1099.33	1604	1581	1861	2340.33	2422.67
ENSSSCG00000002555	JAG2	NW_018084979.1:3262237-3284495	0.362084	0.0218313	0.104179	0.0443916	0.491958	3.84627	1.60628	0.925285	206.667	236.5	431	353	326	259	247.667	497	402.333	446	468.333	377.5	433.25	580.667	672.667	655.667	294.667	323	379	465.75	548	409.698
ENSSSCG00000011556	JAGN1	NC_010455.5:66154854-66158329	97.9643	36.3324	45.6551	5.73896	17.826	33.0599	55.3659	41.7061	44.6667	28	14.3333	18.3333	28	37	41	132.667	123.333	134.5	163.333	187.5	114	92	109.667	172	110.333	92.6667	108	44.5	56.6667	88.2143
ENSSSCG00000008844	KDR	NC_010450.4:41809115-41856379	0.0132098	0.0202767	0.010701	0.288964	0.000681871	0.0374677	0	0.053043	1359.33	1579	4119.67	4324	3255.25	2075.25	1781.67	1109	663.333	1108	1236	1175	1188.5	921.333	996.667	2214.67	825	832.667	1378.33	1404.75	1442.33	1666.18
ENSSSCG00000008842	KIT	NC_010450.4:41402333-41492306	16.7232	16.5286	12.6817	13.3247	4.28062	13.6405	22.2466	14.2037	2462.33	3261.5	5228.33	5461.33	3334.75	2560.25	2280	387.333	575.333	1896	2131.67	2924.5	1690	634.333	1276	1476	788.667	520.333	488	561.25	1185.33	1958.25
ENSSSCG00000000922	KITLG	NC_010447.5:94016991-94110219	26.8807	97.0102	50.5507	33.0963	22.8337	22.2529	0.996202	36.2315	14	16	29	37	23.25	14	17	24.3333	32.3333	47.5	53.6667	59.75	35.25	22.6667	32.6667	32.3333	27	34.3333	32.6667	33.75	49.6667	31.8175
ENSSSCG00000011802	KNG1	NC_010455.5:124521275-124557384	3.17368	5.28235	9.74665	5.2708	0.0424553	0.00561915	0.0356358	3.36531	29.6667	15.5	3.66667	7.66667	40	48	47.3333	10	51.6667	219.5	292.667	86.5	71.5	40	27.3333	81.6667	4	7.33333	13	24	25.3333	54.5873
ENSSSCG00000029429	LEFTY2	NC_010452.4:13849051-13853438	0	0.0683554	0.130976	0.0186039	0.0798301	0	3.45829	0.536579	0.333333	0.5	0	0.666667	0.75	0	0.666667	0.666667	0.333333	0	1	0.25	0	0.333333	0	0.666667	0	2.33333	1.33333	0.75	0.666667	0.535714
ENSSSCG00000016588	LEP	NC_010460.4:20106866-20124071	0	0	0	0.106999	2.41017	4.34954	0.15627	1.00328	0	0	1.66667	2.66667	2	0.25	0.333333	0	0	0.5	0	0	0	0	0	0	0	0	0	0	0	0.353175
ENSSSCG00000025188	LEPR	NC_010448.4:146802296-146896152	0	0	0	0	0.00153536	0.731152	0.107178	0.119981	28.6667	95.5	77.3333	376.667	356	161.5	93.6667	3	4	5.5	9	6.25	4.25	5.33333	35	70.3333	13	37.6667	34	17	10.6667	68.7778
ENSSSCG00000003806	LEPROT	NC_010448.4:146974640-146987261	108.033	95.8691	105.794	22.989	16.5797	14.2624	34.9783	56.9294	2916.67	2292.5	2768	2882	2518	2361	2419.33	1341.33	1313.67	1478.5	1467	1401.75	1568.75	1605	1888	1719.33	2388	2354.33	1783	1667.25	1825.33	1998.04
ENSSSCG00000023066	LEPROTL1	NC_010457.5:54916036-54929858	0.718924	1.41704	0.753331	15.0912	23.5316	29.476	10.2513	11.6056	1583.67	1337.5	1761	1728	1352	1291.5	1186	997	899	1013.5	980.667	897.5	984.75	1124.33	846.333	808	891.333	885.333	1017.67	910	988	1118.24
ENSSSCG00000009996	LIF	NC_010456.5:47221539-47239513	2.53907	0.452125	0.28706	0	0	0.318529	0.149502	0.535184	40.6667	261	284	222.667	84.25	334	316.667	5.66667	1	10	13.3333	3.25	20.25	25.6667	61	32.6667	2.66667	0.333333	37.3333	728.25	654.667	149.492
ENSSSCG00000016850	LIFR	NC_010458.4:23685564-23760062	0.136739	0.178383	0.225167	0.34857	0.0300353	0.0391823	0.057611	0.145098	985	1597	3032	4580.33	2657	1361.25	1167	687.333	1416	1725.5	2048.67	2465.5	1191.5	729	376.667	577	314.333	382.667	505	345.75	301.667	1354.58
ENSSSCG00000012885	LRP5	NC_010444.4:4533720-4653997	5.92122	0.519044	2.12483	1.03266	1.02005	0.850194	0.318396	1.68377	624	786.5	615.333	694	949	783	879.667	940.667	1233	1035.5	1006.67	1110.75	1068.5	945.667	1678.67	1343.67	3024	2872.67	3394.33	1796.75	1606	1351.83
ENSSSCG00000000625	LRP6	NC_010447.5:60149040-60318719	5.51206	10.7517	3.53836	3.03958	1.46403	2.66164	1.58814	4.07936	1180.67	1236.5	1040.67	1594.33	1246.5	1367	1430	597.333	726.667	951.5	849	931.25	905.5	670.333	1331	1315	1285	1311	1016.33	1353.5	1307.33	1126.02
ENSSSCG00000001403	LTA	NC_010449.5:23696386-23698280	0.562167	0.0197064	0.0764757	0.661662	0.143307	1.01364	0	0.353851	48.3333	23.5	10.3333	4.33333	11.25	11.5	25.6667	27.6667	41.3333	34.5	28.3333	28.5	18.5	23.3333	16.6667	23.3333	25.6667	17	21	15	13.3333	22.3373
ENSSSCG00000001405	LTB	NC_010449.5:23704841-23731191	0	0	0	0	0	0.00454275	0	0.000648964	113	77.5	37.3333	47.3333	65.75	134.5	147.667	24	33.6667	50	35.6667	35.5	42.75	44	43	80.6667	14.3333	18.6667	34	21.75	39.6667	54.3214
ENSSSCG00000008510	LTBP1	NC_010445.4:106234668-106725999	12.9207	19.2731	18.4233	1.35983	0.34523	0.55478	0.568884	7.63512	3688.67	4544.5	7470.67	10661.7	8298	7528.25	5569.33	9347.33	5436.67	3534	3790.33	3197.25	4119.25	5519	1052	691.667	307	392.333	510	741	817	4153.14
ENSSSCG00000002368	LTBP2	NC_010449.5:97740478-97852848	0.00609254	0.0787234	0.00410892	0.000394782	0.0780144	1.24066	0.394614	0.257515	1047.33	250.5	83.6667	183	342.5	1586	885.333	1969	2153.33	2756	2720.33	2429	2937	1688.67	879.333	603	437	328	429	308.25	418.667	1163.57
ENSSSCG00000012985	LTBP3	NC_010444.4:6701454-6733477	0	0.122615	0.00433125	0.226017	0.0747666	1.28798	0.622761	0.334067	1899.67	1412.5	761.667	1046.67	1346.5	1609.5	2182	3364.67	1778	2178	2037.33	2481.25	2270.75	3955	2702.33	3415	1104.33	1098	1848.33	1146.25	1594.67	1963.45
ENSSSCG00000033760	LTBP4	NC_010448.4:48831017-48866695	0.929545	0.668585	0.315862	0.530822	1.06471	3.66397	4.06527	1.60554	N.A.	N.A.	N.A.	N.A.	N.A.	N.A.	N.A.	N.A.	N.A.	N.A.	N.A.	N.A.	N.A.	N.A.	N.A.	N.A.	N.A.	N.A.	N.A.	N.A.	N.A.	N.A.
ENSSSCG00000000706	LTBR	NC_010447.5:64271371-64278422	0.0570747	0.0104473	0	0.0408701	0.0487945	0	1.62388	0.254438	2051	1422.5	1659.33	1627.67	1310.75	1510.5	1703	1022	1108.33	1026.5	1150	1240	1390.75	1366	1586.67	1664.33	1707	1841.33	2171.67	2232.25	1853.33	1554.52
ENSSSCG00000024351	MET	NC_010460.4:29426043-29541526	0	0.117264	0.110661	0.0130157	0.0192218	0.816793	0	0.153851	144.333	52.5	90	93	90.5	165.5	107.667	584.667	1085.33	1375	2084.33	2301	1499.75	922.667	823.667	1226.33	306	307.333	565.333	2013.5	1942	846.687
ENSSSCG00000010067	MIF	NC_010456.5:49840302-49841063	2.12563	4.54576	3.30145	13.2028	60.1984	196.1	345.309	89.2547	2240	4793.5	5372.33	4460.67	3065.5	2222.25	1893.67	1571	1192.67	1298.5	1391.33	1241	1835.75	2471	1594	1836.67	2165.33	2010.33	1890	1590	1734.33	2279.52
ENSSSCG00000030906	MPL	NC_010448.4:167890676-167909445	0	0	0	0.00542138	0.189555	0	0	0.0278538	21	33	34.3333	25.6667	23.5	29.5	22	18.3333	12	14.5	19	17.75	20	18.3333	17	13.6667	20.3333	17	24.3333	16.75	15.6667	20.6508
ENSSSCG00000011386	MST1	NC_010455.5:32214933-32253162	0	0.214029	0.122884	0.110629	0.136967	0.397818	0.842249	0.260654	13	15	8.66667	13.6667	17.5	11.75	10.6667	56.3333	39.3333	39.5	34.3333	29.75	33.75	28.6667	27	24.3333	63.3333	33	36.6667	36.25	29	28.6429
ENSSSCG00000027992	MST1R	NC_010455.5:32401622-32423614	0	0.0335218	0.00918123	0.0446534	0	0.458107	0.293389	0.119836	61.6667	79	108.333	109.333	86.75	49.25	78	172	215	314.5	361.667	285	393.75	237.667	545.333	662.667	235.667	231	435.667	639.25	712.333	286.373
ENSSSCG00000021816	NGF	NC_010446.5:105256690-105307843	1.30423	0	0.131779	0	0	0.0479909	0	0.212	0	0	0	0	0	0.25	0	0	0	0	0	0	0	0	0	0	0.333333	0.333333	0	0	0	0.0436508
ENSSSCG00000017548	NGFR	NC_010454.4:25699409-25720355	0	0	0	0.323587	0.177928	0.0365053	0	0.07686	5	6.5	1.33333	7	5	27.5	12.3333	13.6667	8.66667	4.5	5.33333	2	4.75	12.3333	2.66667	2.33333	27.3333	31	19.6667	10.5	4.33333	10.1786
ENSSSCG00000039399	NODAL	NC_010456.5:73323608-73357064	0.0580713	0.125556	0.0853957	0.211518	0.176834	0.0332852	0	0.0986657	N.A.	N.A.	N.A.	N.A.	N.A.	N.A.	N.A.	N.A.	N.A.	N.A.	N.A.	N.A.	N.A.	N.A.	N.A.	N.A.	N.A.	N.A.	N.A.	N.A.	N.A.	N.A.
ENSSSCG00000038509	NOTCH1	NW_018084833.1:1209290-1252848	0	0.0110444	0	0.0115699	0.0513179	0.596352	0.0913002	0.108798	N.A.	N.A.	N.A.	N.A.	N.A.	N.A.	N.A.	N.A.	N.A.	N.A.	N.A.	N.A.	N.A.	N.A.	N.A.	N.A.	N.A.	N.A.	N.A.	N.A.	N.A.	N.A.
ENSSSCG00000006709	NOTCH2	NC_010446.5:100951521-101152348	0.0380346	0.324082	0.17524	0.403154	0.164194	0.992071	0.0281523	0.303561	4202.67	2409.5	1674.67	2036	2037.75	2729.5	4076.33	1525	2066.33	2363.5	1956.33	2650.5	2284.5	1568.33	2124.33	2116.33	1793.33	2024.33	2718.33	4873.75	2909.33	2482.89
ENSSSCG00000025176	NOTCH3	NC_010444.4:62364506-62430067	0	0.0491446	0.00790699	0.145252	0.00189456	0.0390919	0.0562861	0.0427966	783.333	736	1289.33	917	861	690.5	802.667	801.667	1036.33	897.5	954.667	1007.25	823.75	750.333	1029.33	1452.33	840.333	619.333	924.333	538	669.333	877.349
ENSSSCG00000001440	NOTCH4	NC_010449.5:24231292-24256281	0.0103133	0	0	0	0.0581493	0.322363	0.17998	0.0815437	667.667	693	1145.67	1072.67	1039	869.25	767	492.333	543	447	461.333	413	495	465.333	1144	1159.67	742.667	645.333	898.667	831.5	1039.67	763.464
ENSSSCG00000015839	NRG1	NC_010457.5:52625549-53688003	0.316564	0.120164	0.0648715	1.27791	2.37965	4.19289	1.89012	1.46317	9.33333	2.5	3.33333	4.33333	3.25	56.25	8.66667	3.66667	2.33333	6.5	2.33333	6	5	3.66667	4.66667	7	2.33333	2.66667	1	8.5	10	7.30159
ENSSSCG00000021082	NRG2	NC_010444.4:141660935-141825281	0	0	0.062892	0.0186255	0.000246038	0.0101342	0	0.0131282	3.33333	1	0.333333	0.666667	1	1.5	5	10.6667	10.6667	10	8	10.25	8	3.33333	17.6667	29	28.6667	27.6667	35	25.25	21.6667	12.3175
ENSSSCG00000010344	NRG3	NC_010456.5:83316961-84405347	2.65952	4.41387	8.81501	0.839727	0.00277637	0.00517252	0.0637694	2.39998	5.66667	3.5	12.3333	6.66667	14.25	5.25	3.66667	0	0	0.5	0.333333	0	0.5	1.66667	0.333333	1	0.333333	1	0	0	0	2.71429
ENSSSCG00000001860	NRG4	NC_010449.5:56146873-56311408	20.8489	10.1976	14.1051	15.9928	0.241517	0.735492	5.01041	9.59026	10.6667	20.5	11.6667	14	16	31.5	8.66667	90	71.3333	54	67.6667	60.25	74.5	94.6667	22.6667	20.6667	12.6667	5.66667	6.66667	11.5	19.6667	34.5198
ENSSSCG00000039322	NRGN	NC_010451.4:51967312-51982884	0.0357841	0.230185	0.392479	0.257672	0	0.00123992	0.102166	0.145647	N.A.	N.A.	N.A.	N.A.	N.A.	N.A.	N.A.	N.A.	N.A.	N.A.	N.A.	N.A.	N.A.	N.A.	N.A.	N.A.	N.A.	N.A.	N.A.	N.A.	N.A.	N.A.
ENSSSCG00000011102	NRP1	NC_010452.4:56262074-56430832	0	0.308295	0.100146	1.24769	0.383055	1.78939	0.53135	0.622847	1958.67	1695	2315.33	2875.33	3271.75	2689.75	3335.67	450	519.667	624	663	582.25	887.25	545.333	688	928.333	774	874.667	882.333	760.75	763	1337.34
ENSSSCG00000026383	NRP2	NC_010457.5:108974245-109092316	1.50046	2.82347	1.14479	0.983255	0.160436	0.84425	0	1.06524	731.667	303.5	341.667	588.667	460.75	1311	1563.67	92.3333	184	155	81.3333	121	233.5	97.6667	166.333	121.333	32.3333	31.3333	69.3333	117.75	148.667	331.087
ENSSSCG00000013529	NRTN	NC_010444.4:73174284-73188382	0	0	0.0119902	0	0.00126642	0.00658415	0	0.0028344	7.66667	10	4.33333	4.66667	4.5	9.75	12	21.3333	14.6667	10	7.66667	6	20.5	26	2	2	2	1.66667	0	0	1.33333	8.00397
ENSSSCG00000000714	NTF3	NC_010447.5:65052607-65122645	0	0	0.0267584	1.48698	4.95201	5.508	0.373697	1.76392	15.3333	13	13.3333	12.6667	25	13.25	23.3333	22	30	13	11	5.25	21.75	13	15.3333	9.66667	4.33333	1	4	5.5	7.33333	13.2897
ENSSSCG00000003160	NTF4	NC_010448.4:54271243-54304272	0	0	0.0189146	2.02945	0.821384	3.10302	0.947903	0.988667	25.6667	21.5	16.3333	13	21.25	22.75	26	95.6667	68.3333	53.5	46.3333	41.25	41.5	62.6667	66.3333	66	46.6667	64.6667	181.667	66.75	51	52.3254
ENSSSCG00000006464	NTRK1	NC_010446.5:93219508-93237944	0	0	0	0.00836042	0.176158	0.203057	0	0.0553679	910.667	155.5	293.333	214.667	40.5	113	149.667	2	2	11	8.66667	0	1	1	1	1.66667	0.666667	0.333333	2	6	0.666667	91.2063
ENSSSCG00000010959	NTRK2	NC_010452.4:30030049-30429938	0.226094	0.696647	0.370516	0.308664	1.96341	2.29276	12.9453	2.6862	4	1.5	2	1.33333	14.5	10.75	2	50.6667	34.3333	55	51	101.5	57.25	42.6667	42.3333	52.3333	17.6667	25	171	47.75	65.6667	40.4881
ENSSSCG00000005106	NTRK3	NC_010443.5:191535261-191941675	0	0	0	0	6.58134e-05	0.208148	1.38722	0.227919	119.333	222	2599.33	2609.67	1078.75	356.5	153.667	377.333	325	335	233	165.75	152.25	175.333	23.3333	67.3333	239	238	293.667	99	20.3333	470.647
ENSSSCG00000009997	OSM	NC_010456.5:47242766-47250077	0	0	0	0	0.100325	0	0	0.0143321	46.6667	31	41	21.6667	11.25	95	237	27.3333	24.6667	45.5	44.6667	59	26.25	27	20	27.3333	23.3333	18	24.6667	70	25.6667	45.0952
ENSSSCG00000016851	OSMR	NC_010458.4:23837344-24102854	1.26763	0.420493	3.15082	2.22557	0.21604	0.126918	0.0420073	1.06421	730	455	896	1197	797.5	906.75	897.667	187.667	183.667	380	269.333	281.75	506.5	342.333	271	257.333	83	72.3333	165.333	367.75	383.667	458.647
ENSSSCG00000007541	PDGFA	NC_010445.4:296398-322967	36.463	28.1449	22.0413	4.43876	33.8913	27.4224	43.5137	27.9879	90.3333	117.5	130.333	92.3333	115.5	172.25	169.667	119	209.333	292.5	256.333	302.25	269.75	196.667	97.6667	141.333	375	448	123.333	139	123	189.575
ENSSSCG00000024960	PDGFC	NC_010450.4:45579064-45808789	0	0	0.00434261	0.323785	0.136859	4.52237	19.1079	3.44218	1474	897	475.333	498.333	830.75	1266.5	1683.67	1434	1631.33	2077	2155.33	2467.25	1966.25	1397.67	1301.33	2510.67	791	473.333	482	606	1177	1314.08
ENSSSCG00000014994	PDGFD	NC_010451.4:34388635-34621227	0.0196601	0.0516265	0	0.0121457	0.000300376	0	0	0.0119618	101.333	144	145.667	170.333	165	106.25	125	92.6667	101.333	137	197	198.5	111.5	91.6667	87	293.667	46	84.6667	40	32.5	56.6667	120.369
ENSSSCG00000008841	PDGFRA	NC_010450.4:40966567-41021440	0.836595	2.04954	0.609585	0.402539	0.541812	4.01457	5.55765	2.00176	671.333	876.5	1024.33	2120.67	1002.5	613.5	871.667	80.6667	69.6667	80	84	76.75	139.75	67.6667	340	699	431.667	466.667	979.667	1038	891.667	601.222
ENSSSCG00000022741	PDGFRB	NC_010444.4:151155752-151192818	0	0	0	0.00762918	0.0425266	0.103617	0	0.0219675	1179	876.5	1077.33	1400	999.75	639.75	938.667	254	454	276	357	212	242.5	270.333	539.333	813.667	364.333	479.667	532	450.75	579	615.98
ENSSSCG00000006988	PDGFRL	NC_010459.5:5278871-5328859	1.17094	0.631233	1.37445	0.068158	0.0185746	0.118382	0	0.483105	462	257.5	93	138.667	237.5	143.75	330	65	103	53	48.3333	101.5	69.25	46	112.667	85	45.6667	46.6667	80	40.25	42	123.845
ENSSSCG00000002376	PGF	NC_010449.5:98149509-98162784	0	0	0	0	0	0.127608	0	0.0182297	38	30.5	38.6667	23.3333	30.5	34.25	39.6667	198	101.333	45	78	158	111.75	177.333	100.333	122.333	141.667	137	224	324	195.667	111.873
ENSSSCG00000024001	PLXNA1	NC_010455.5:73054433-73098786	1.47308	0.465858	0.195584	0.165563	0.231014	2.54792	1.52268	0.9431	321.333	644	690	774.667	461.5	630	581.333	208.333	251	299.5	234.667	221.25	289.75	195.667	321.667	434.667	461.333	226	219.333	272.75	372	386.226
ENSSSCG00000026412	PLXNA2	NC_010451.4:134584759-134800471	0	0.0532791	0.0313876	0.000855803	0.082359	0.168638	0.0124718	0.0498559	894	518.5	521.333	499.667	601	1076.75	1025	930.333	817.333	1137	1106.33	1211.5	897	869.333	521.333	657.667	2794.67	1970.67	252.667	262.5	380.333	902.139
ENSSSCG00000023483	PLXNA3	NC_010461.5:124982306-124997098	0	0.256677	0	0.000911213	0	0.0191706	0.0266357	0.0433421	954.667	719.5	494	489	583	755.25	872.333	703	997.667	1103	1162.33	1498.5	1124.5	587.333	692	777.333	609	589	773.667	686.75	578.333	797.627
ENSSSCG00000021562	PLXNA4	NC_010460.4:16475249-16977821	0.0763917	0.00147303	0.00259059	0	0.206399	0.105714	0.0656006	0.0654527	143.333	100	133.667	282.667	120	107.75	125.667	14	8.33333	9	8.66667	10.5	12.25	6.66667	13.3333	2	3	6.33333	6.33333	4.75	16	54.0119
ENSSSCG00000011346	PLXNB1	NC_010455.5:31053370-31140133	0	0.00527121	0.0465463	0.0840262	0.432692	0.924455	0.526391	0.288483	147.667	134.5	122	146	101.75	185.75	166.667	449	414	826.5	825.333	881.25	769	431	634	634.667	510	624.667	671.667	460.5	659.333	466.44
ENSSSCG00000000544	PLXNB2	NC_010447.5:390346-416805	0.158272	0.219375	0.0994665	0.411825	4.75307	16.8703	15.6275	5.44854	104.333	2137.5	1726.33	1169.67	672.5	295.25	127.333	224.333	274	279.5	264.667	265.25	215.25	327.333	57.6667	13.3333	56.6667	57.3333	42	213.75	368.333	423.444
ENSSSCG00000012780	PLXNB3	NC_010461.5:124507952-124522780	0	0	0	0	0	0.0256433	0.00450615	0.00430706	6	2	1.33333	1.33333	3.25	9	4	76.3333	91.6667	112.5	75.6667	28.25	40	48.6667	255.667	623.333	412	167	104	166.75	211	116.179
ENSSSCG00000000907	PLXNC1	NC_010447.5:88752014-89055837	0.469624	1.01785	1.21567	0.218221	0.143349	1.79191	0.00491268	0.694505	3435.67	608	1111	664.333	657.5	1269	2499	462	989.667	662	548.667	450.75	394.5	301.667	304	501.667	178.667	178.333	159.333	181	193.667	750.02
ENSSSCG00000011592	PLXND1	NC_010455.5:68946657-68996625	0.756964	0.480609	0.153434	0.166948	0.0657264	0.685605	0	0.329898	2996.67	5066	4519	4521	3241	2118.75	2676	583.667	601.667	595.5	586.667	449.75	597.25	631.333	1341.33	1812.67	925	857	1452.67	920.5	1137	1791.92
ENSSSCG00000029449	PRG4	NC_010451.4:127463874-127540393	0	0	0	0	0	0.000281656	0	4.02366e-05	97.3333	87.5	1.66667	1	10.75	60.75	72.3333	5	15	2.5	0	2.25	10	1.33333	0.333333	0.333333	2	1	0.333333	0	0.666667	17.7183
ENSSSCG00000001082	PRL	NC_010449.5:17451366-17463771	0	0	0	0	0	0	0	0	1	0	0	0	0	0	0.666667	0	0	0.5	0	0.75	0	0.666667	1	1	0.333333	0.333333	0.333333	1.75	2	0.492063
ENSSSCG00000016830	PRLR	NC_010458.4:20637567-20655881	0	0	0.0640875	0.0345167	0	0.54941	0	0.0925735	4	0	1.33333	1.33333	8.75	8	57.6667	48	54.3333	45	47.6667	40	37	46.6667	22.6667	24.6667	14	5.33333	34	64.75	30.6667	28.373
ENSSSCG00000013540	PSPN	NC_010444.4:72698412-72701974	0.996341	0.613303	0.563393	2.14563	0.457477	0.641938	0	0.774012	0	0	0	0	0	0	0	0	0	0	0	0	0	0	0	0	0	0	0	0	0	0
ENSSSCG00000027312	PTCH1	NC_010452.4:26627164-26703225	0.078305	0.674428	1.87748	3.39612	0.69836	2.05875	0.339187	1.30323	425	864.5	230.333	489	1049	1241.5	1055.67	537.333	467.333	684.5	682.667	817.75	597	410	1478.67	818.667	1341	1273.33	1174.33	992	923	835.837
ENSSSCG00000013394	PTH	NC_010444.4:45757397-45760433	3.90273	0.885031	2.01797	0.392281	0.102929	0.00294567	0	1.04341	1.33333	0	0.666667	0.666667	0.5	0.75	1.66667	2.33333	3	2	2	1.5	3	1.33333	0.666667	3.66667	0.666667	2	0.666667	2.5	2.33333	1.58333
ENSSSCG00000011326	PTH1R	NC_010455.5:29749939-29775361	0.0669467	0.0105741	0	0	0.0026995	8.04557	3.25874	1.62636	180	106.5	91.3333	94.3333	125	114.75	183.333	151.667	318.333	240	187.667	152.25	200.75	148.333	246.333	397.667	333	323.667	357.667	230.25	195.667	208.5
ENSSSCG00000003171	PTH2	NC_010448.4:54504870-54506149	0	0	0	0.573328	0.397926	0.211943	0.0575256	0.177246	0	0	0	0	0	0	0	19.6667	8	0.5	0.333333	0	0.5	2.33333	0	0	0	0	0	0	0	1.49206
ENSSSCG00000016148	PTH2R	NC_010457.5:111509495-111598308	0	0.266395	0	0	0	0	0	0.0380564	7.66667	4	2.66667	4.66667	3.5	7.25	5.66667	6.33333	8.33333	4	3.66667	1.5	3.75	6	6.33333	11	9.66667	3.66667	0	1.25	5.33333	5.05952
ENSSSCG00000000544	PTHLH	NC_010447.5:45750967-45763421	0.0337742	0.332193	0.351919	1.11129	2.66572	7.20468	0.62904	1.76123	104.333	2137.5	1726.33	1169.67	672.5	295.25	127.333	224.333	274	279.5	264.667	265.25	215.25	327.333	57.6667	13.3333	56.6667	57.3333	42	213.75	368.333	423.444
ENSSSCG00000010199	RET	NC_010456.5:61305817-61361416	0	0.0237947	0.0224827	0	0.000174806	0.26642	0	0.044696	100	55.5	183.667	179	194	96	82	20.3333	18	11	10.6667	8.5	27.25	27.6667	91.3333	69.6667	15.3333	15.3333	27.3333	63.5	166.333	69.6389
ENSSSCG00000013575	RETN	NC_010444.4:71470440-71519394	0	0	0	0	0	0	0	0	0	0	0	0	0.25	0.75	1.33333	0	0	0	0	0	0	0	0	0.333333	0	0	0	0	0	0.126984
ENSSSCG00000011939	RETNLB	NC_010455.5:150716862-150718405	2.11918	2.26392	5.1595	0.116795	0	0	0	1.37991	0	0	0	0	0	0	0	0	0	0	0	0	0	0.333333	0	0	0	0.333333	0	0	0	0.031746
ENSSSCG00000023141	RNLS	NC_010456.5:100312591-100604953	2.92352	3.19581	3.55187	2.25607	2.5683	5.33109	8.96676	4.11335	11.6667	27	31	39.6667	43.75	22	11.6667	25.3333	16.3333	14.5	17.3333	18	23.5	20.6667	26	28.6667	48.3333	47	41	42.25	29	27.8413
ENSSSCG00000012001	ROBO1	NC_010455.5:175348222-176479482	3.37905	6.35018	4.37343	1.34717	0.27698	0.0988851	0.136293	2.28028	898	863.5	1272.67	1336.33	1049.25	1007.25	1061.33	62.3333	53.3333	65	42	47	76.75	33.6667	52.3333	93.3333	43	53.3333	61.6667	53.25	42.3333	393.698
ENSSSCG00000012002	ROBO2	NC_010455.5:177365711-179040027	0.204973	0.966687	1.87078	0.136938	0.0316124	0.0391161	0.0896619	0.47711	86.6667	159	170.333	200	139	83.75	184.667	11.3333	13.6667	11.5	12.3333	7.75	18.5	12.3333	28.3333	39	16.6667	18	23	36.75	35.6667	62.2976
ENSSSCG00000015202	ROBO3	NC_010451.4:52065042-52081764	0	0	0.00188776	0.0010396	0.744387	0.734429	0.0170614	0.214115	13	7.5	3.66667	6.66667	6.75	9.5	9	66.6667	28.3333	15.5	15	12.75	34.5	33	26	20.3333	25	9.33333	5.33333	19.75	20	18.4563
ENSSSCG00000015203	ROBO4	NC_010451.4:52083756-52097784	0	0	0	0.0749447	0.919701	0.741693	0.0403147	0.253808	1056.67	1093.5	2318.67	1999	2057	1096.75	1183.33	209.333	177.333	224	280.667	239.75	281.5	261	797.333	940.667	458.667	437	819	995.5	1283.33	867.143
ENSSSCG00000003811	ROR1	NC_010448.4:148314574-148834659	0.481316	0.496023	0.3509	0.309256	0.0561723	0.180738	0.108289	0.283242	383.333	232.5	202.667	316	274.75	190.25	292.667	109.333	134.333	188	151	134	154.5	166.333	39	73	65.6667	47.3333	37	58.5	45.3333	156.929
ENSSSCG00000009593	ROR2	NC_010456.5:2803839-3035384	0.00860273	0	0	0	0.330527	0.127126	0.501593	0.138264	352.667	192.5	247.333	316.667	201.25	306	364.667	107.333	228.333	196.5	127.667	146.25	165	101	858.333	534	236.667	194.333	229.333	462	1042.67	314.786
ENSSSCG00000011642	RYK	NC_010455.5:75285481-75390314	8.74768	5.14553	3.15824	0.657474	1.42708	1.86095	7.43146	4.0612	1475	1557.5	1184	1321.67	2097.75	2404.75	2347.33	993.667	976.333	1020	937.333	960.75	1106.5	1139	1223	1172.67	1547	1058	979	1147	1213.67	1326.76
ENSSSCG00000015398	SEMA3A	NC_010451.4:95934936-96387950	26.5971	22.1074	22.4004	11.292	0.278348	0.1506	0.569675	11.9136	276	216	315	276.667	314.75	146.75	223.667	51.6667	53.6667	52.5	43.3333	29	33.5	29.6667	56	31	20.3333	10	1.33333	7.75	20	105.171
ENSSSCG00000011400	SEMA3B	NC_010455.5:32737099-32749633	0	0.065386	0	0	0	0.00632472	0	0.0102444	740.667	792	604.333	846.333	675.25	1907.75	2171	631.667	1015	1139.5	1177	1170.25	1044.75	713.667	596.333	838	247	511	767	379	370.667	873.246
ENSSSCG00000023784	SEMA3C	NC_010451.4:99114648-99432683	10.4223	10.8552	12.2966	5.69323	0.0897657	0.0936345	0.177972	5.66124	173.667	123.5	61	46.6667	124.25	221.75	150.333	420	668.667	506	307	413	594	430.667	139.667	173.333	215	206.333	215.667	213.5	149.333	264.444
ENSSSCG00000015396	SEMA3D	NC_010451.4:95280636-95486109	40.8419	59.1868	72.8564	25.3057	1.68114	0.953393	0.363687	28.7413	185	153	69.3333	84.3333	80.75	303.5	264	40.6667	42.3333	97.5	66	117.25	75.25	59	13.6667	38	33	17	30.6667	152.5	40.3333	93.4802
ENSSSCG00000015399	SEMA3E	NC_010451.4:96682177-96941074	1.30259	5.57916	6.69739	1.76409	0.000684368	0.0642085	0.0547232	2.20898	111	65	91.3333	92.6667	70.25	106.25	54	8.33333	12.3333	22.5	16.3333	8.5	10.75	8.66667	31	16.6667	26	49	9	22	24	40.7421
ENSSSCG00000011398	SEMA3F	NC_010455.5:32641375-32671231	0.0332546	0.0265311	0	0.0921425	0.0205478	0.195826	0.0844352	0.0646767	421.333	593.5	1382	1304.33	1174.25	727.75	563.667	596	580.333	690.5	682	612.25	652	723	644.333	585	363	304	790.333	762	849.667	714.345
ENSSSCG00000011440	SEMA3G	NC_010455.5:34574013-34585686	0	0	0	0	0.0520386	0.014543	0.0794197	0.0208573	177	143.5	118	146.667	157.25	197	176	266.667	214	219	212.333	131	168.75	265	747	556.667	240	340.667	1173.33	798.75	798.333	345.091
ENSSSCG00000006495	SEMA4A	NC_010446.5:93865053-93892995	0.025917	0.0663838	0.388867	0.382525	0.00148533	0.617114	0.339602	0.260271	331.667	45	27	35	33.5	106.5	283.667	280.667	213.333	250.5	274.667	269	251.5	229.667	264.333	372.667	349.333	352	335.333	179	189	222.54
ENSSSCG00000031719	SEMA4B	NC_010449.5:55752853-55793982	27.1426	5.0722	1.78527	1.80689	2.33116	20.9312	33.5491	13.2312	N.A.	N.A.	N.A.	N.A.	N.A.	N.A.	N.A.	N.A.	N.A.	N.A.	N.A.	N.A.	N.A.	N.A.	N.A.	N.A.	N.A.	N.A.	N.A.	N.A.	N.A.	N.A.
ENSSSCG00000008197	SEMA4C	NC_010445.4:56750744-56760835	0	0	0.0031596	0.0066142	0.220092	0.816276	0.311592	0.193962	124	157	140.333	149	130.5	130.25	168.667	108.333	189	140	166.667	168.5	149.25	127.667	170.667	201.667	110.333	131	151	133.75	162.333	148.091
ENSSSCG00000009584	SEMA4D	NC_010456.5:957073-1078522	37.7592	6.82162	1.73406	0.694865	0.584518	2.56009	3.5961	7.67864	366.667	286	153.667	283.333	266	309.25	370.667	673.333	546.333	567	664.667	607.25	577.75	697.667	1379	1213	766	580	546.333	776.75	1038.33	603.286
ENSSSCG00000008262	SEMA4F	NC_010445.4:68377668-68404662	0.00630789	0.00348582	0	2.7827	2.19968	1.18636	0.72604	0.986368	443	250	280	286	282.5	378.25	443.333	236.333	187.333	214	177.333	210	235.25	174.667	397.667	404	214.667	142.667	145.667	182.25	382.333	269.869
ENSSSCG00000029533	SEMA4G	NC_010456.5:112051124-112068253	0.125464	0.0204496	0	0.132877	0.0177732	0.587093	0.357007	0.177238	184.667	224.5	201.333	240.667	230.75	193	233	279	301.667	308.5	300	318.75	193.75	107.667	266	218.667	279.333	234	316.667	218.25	189.667	239.992
ENSSSCG00000017095	SEMA5A	NC_010458.4:72796452-73335974	0.00275698	0.0106839	0.107473	0.490342	0.464637	0.508118	0.498238	0.297464	128.667	205.5	259.667	313.667	197	251.75	380.667	48.6667	77.3333	44	31.3333	22	19.25	12	101.667	252.333	195	202	210	79.75	85.6667	148.472
ENSSSCG00000011872	SEMA5B	NC_010455.5:137443981-137586962	0	0.109654	0.148951	0.075008	0.132154	0.699765	0.21681	0.197477	9.33333	17	47.3333	8.33333	10.25	6.25	12	53	33.3333	24	26.3333	21.25	21.25	11.6667	4.33333	5.33333	0.666667	1	9	5.5	4.66667	15.8016
ENSSSCG00000014224	SEMA6A	NC_010444.4:120560094-120687597	1.74099	2.00767	0.96581	2.37241	0.0492167	0.0391351	0.00816662	1.0262	865.333	431.5	493.333	540.667	576	572	1143.67	419.667	625.667	482.5	588	478.5	672.25	297.667	519	824.333	144.667	106.333	282	1422.5	1083	598.504
ENSSSCG00000035176	SEMA6B	NC_010444.4:74262302-74296386	0.0439444	0.026296	0	0.000624184	0.15373	0.385747	0.134354	0.106385	N.A.	N.A.	N.A.	N.A.	N.A.	N.A.	N.A.	N.A.	N.A.	N.A.	N.A.	N.A.	N.A.	N.A.	N.A.	N.A.	N.A.	N.A.	N.A.	N.A.	N.A.	N.A.
ENSSSCG00000006635	SEMA6C	NC_010446.5:98107315-98121464	0.00888693	0.0268814	0.0347796	0.0881046	0.0297109	0.03452	0.0747499	0.042519	370.333	278.5	276	322.667	342.25	332.75	618.333	111	244.667	165.5	177.667	132	124	68.6667	279.667	219.667	363.667	321.667	423	227.75	200	266.655
ENSSSCG00000004663	SEMA6D	NC_010443.5:123987527-124586062	0	0.0773988	0.414585	0.000529344	0.00290647	0.00776845	0	0.071884	147	171	163	225	225.25	206	193.667	62	126.333	160.5	100	71	93.25	43.6667	129	386	96.6667	151.333	142.333	127	137.333	150.349
ENSSSCG00000023165	SEMA7A	NC_010449.5:59094918-59119534	0	0.0162592	0	0	0	0.0290919	0.00904031	0.0077702	1173	1424.5	3095	2881	1061.75	2903.25	1760	102.333	77.6667	130.5	165.333	72.25	106.25	169.333	204.333	224.667	179.333	144	254.667	465.5	798.333	828.238
ENSSSCG00000025822	SFRP1	NC_010459.5:10436413-10489773	0	0	0.0593552	0.00953123	0.00149666	0	0.014105	0.0120697	1846.33	1000.5	301	597.333	1119	2495.5	3037.67	1275.33	360.333	221	214	153	454.5	1225	444.667	295	86.6667	72	44	115.75	485	754.456
ENSSSCG00000009004	SFRP2	NC_010450.4:75337310-75345926	0.022704	0	0	0.0101832	0.00511574	1.55204	0	0.227149	1632.33	91	141.667	159	56.5	1744	1389.33	1730.67	1149.67	438.5	441	736.25	3583	4097.67	860.667	636.333	84	51	32.3333	421.75	2749	1058.37
ENSSSCG00000035299	SFRP4	NC_010451.4:108404313-108414335	0	0	0	0	0.00338193	0	0	0.000483133	N.A.	N.A.	N.A.	N.A.	N.A.	N.A.	N.A.	N.A.	N.A.	N.A.	N.A.	N.A.	N.A.	N.A.	N.A.	N.A.	N.A.	N.A.	N.A.	N.A.	N.A.	N.A.
ENSSSCG00000010529	SFRP5	NC_010456.5:109120381-109125655	0.090594	0	0	0	0.00269271	0	0	0.0133267	107	14.5	8.33333	16.6667	32	227.75	226.333	12	10.6667	7.5	7.33333	7	16.75	24.6667	32.6667	17	13	16.3333	15.6667	36.25	46.6667	42.6706
ENSSSCG00000016416	SHH	NC_010460.4:2546201-2555484	0	0	0	0	0	0.00612178	0	0.00087454	0	0	0	0	0.5	0	0	2.66667	1	11.5	1	2	2.5	3.33333	1	6.66667	0.666667	0	0	0.75	5.33333	1.85317
ENSSSCG00000010512	SLIT1	NC_010456.5:108446002-108624508	0	0	0	0.163837	0.209516	0	0	0.0533361	2.33333	0.5	0.666667	1.33333	2	3.25	1.33333	116	53.3333	16.5	33	44.25	26.25	100.333	5	3	1.66667	2.33333	1.66667	1.25	1	19.8571
ENSSSCG00000008749	SLIT2	NC_010450.4:14758425-15149515	0	0	0	0	0.00112722	0.538169	0.116731	0.0937182	182.333	114	254.667	715.333	642	339.5	349	186.333	240	191	227.667	242.5	237.5	199	47	172.333	139	619	77	196.5	144	262.651
ENSSSCG00000017012	SLIT3	NC_010458.4:54551535-55221427	4.77215	2.89775	0.780762	1.08008	0.692589	1.9304	0.0433165	1.74244	1234.67	872	351.667	582	881	986.75	1299.67	1138.33	446.667	435.5	367	449.75	801.5	870.667	552.333	530.333	259	270	466.333	441	393	649.008
ENSSSCG00000009216	SPP1	NC_010450.4:131077785-131085334	0	0	0	0.0877266	0.00294318	0	0	0.0129528	8616	604.5	437.333	506.667	235.25	22686.5	24906.3	89988.3	44340.3	12699.5	13424.7	19488	47170.5	53356.7	3195	1436	297.333	382.333	118.667	1374	2372.33	16554.1
ENSSSCG00000016315	SPP2	NC_010457.5:134282785-134309610	0	0	0	0	0.00236789	0.00211517	0	0.000640437	0	0	0	0	0	0	0	0	0	0	0	0	0	0	0	0	0	0	0	0	0	0
ENSSSCG00000023395	TDGF1	NC_010455.5:29537873-29544686	0.02886	0	0	0	3.39571	4.03281	14.9366	3.19914	0.333333	0	1	0.666667	1.5	1.75	0.666667	14.3333	11	24	8	13	17.25	7	1.33333	0.666667	0.333333	0.333333	1	1.75	0.666667	5.0754
ENSSSCG00000005122	TEK	NC_010443.5:195895195-196052294	3.50897	8.24643	15.1973	3.83633	0.0328599	0.0139408	0.0626409	4.41407	392.667	196	370.667	371.667	363.5	287.25	441.667	123.333	144.333	163	183.333	141.75	209.5	220.667	454.667	638.333	214	227.333	265.667	465.25	548	305.837
ENSSSCG00000008326	TGFA	NC_010445.4:71927976-72054257	0.380092	0	0	0	0.086986	0.436377	0.58937	0.213261	28.3333	144.5	298	354	202.5	28.75	27	2.66667	5	9	11.3333	2.5	3	3.33333	4.33333	5.66667	9	3.33333	3.66667	3.75	4.33333	54.9524
ENSSSCG00000003017	TGFB1	NC_010448.4:49332168-49349223	0.261602	0.036701	0.0129726	0.182966	0.269984	1.69437	0.152765	0.373052	1799.67	503	638.667	558.667	560.75	4991	4308.67	201.667	285	412	372.333	267	433.25	377.333	476.667	811	217	216	299.333	709.75	735	913.036
ENSSSCG00000035952	TGFB1I1	NC_010445.4:17093274-17099204	0.0823133	3.31808	3.5213	1.5331	1.27421	1.80413	0	1.64759	N.A.	N.A.	N.A.	N.A.	N.A.	N.A.	N.A.	N.A.	N.A.	N.A.	N.A.	N.A.	N.A.	N.A.	N.A.	N.A.	N.A.	N.A.	N.A.	N.A.	N.A.	N.A.
ENSSSCG00000010816	TGFB2	NC_010452.4:8306135-8435307	0.0300971	0.219072	0.0361859	0.105882	0.690992	2.25987	0.148035	0.498591	164	104	150.333	112.333	131.5	542	307	119.333	184.333	236	180.333	283.25	286.25	212	165.667	197	451	346.667	212.667	214.25	168.333	227.06
ENSSSCG00000002385	TGFB3	NC_010449.5:99133872-99254436	0.151731	0.332105	0.945735	0.254099	0.13203	0.467357	0.0611785	0.334891	901.667	447.5	489.333	408	460	1489.25	1290.33	302	435	367.5	350.333	248	776.5	591.667	233	204	164.333	309	254.667	418.5	302.667	497.298
ENSSSCG00000014316	TGFBI	NC_010444.4:138191792-138225373	0.015873	0.0103787	0.30812	0.149765	0.58588	5.26365	0.466718	0.971484	1474.67	677	775.333	883	693	1478.5	1775.67	362.667	558.333	341	343.667	267.5	741.25	738	445.667	615	183	197	175.667	629.25	613	665.151
ENSSSCG00000005382	TGFBR1	NC_010443.5:240842734-240918267	0.103218	0.588731	1.08323	0.484348	3.62684	3.3323	4.21891	1.91965	284.667	135	337.667	271.667	193	255	284.333	82.6667	79.6667	186	164.333	200.75	168.25	139	91.3333	90	41	45	47.6667	77.5	130.667	157.389
ENSSSCG00000011226	TGFBR2	NC_010455.5:16784369-16875828	0.0272532	0.0582302	0.307581	0.0289431	0.164317	0.446169	0.0492705	0.154538	847.333	454.5	935.333	1128	981.5	624.25	941	338.667	458	508.5	485	378	502.25	319	682.333	865	268	266.667	431	677	1160.67	631.048
ENSSSCG00000006911	TGFBR3	NC_010446.5:125109938-125310788	1.0128	0.04974	0.596212	1.34997	4.30263	5.25382	0.983865	1.93558	438.667	614	515	704.333	961.25	730	866	555.667	549	586.5	469	437	539	274.667	326.667	403.333	256	285	548	749.25	421.667	534.762
ENSSSCG00000040598	TGFBR3L	NC_010444.4:71294950-71298172	0	0	0	0	0	0.373003	0.970924	0.19199	N.A.	N.A.	N.A.	N.A.	N.A.	N.A.	N.A.	N.A.	N.A.	N.A.	N.A.	N.A.	N.A.	N.A.	N.A.	N.A.	N.A.	N.A.	N.A.	N.A.	N.A.	N.A.
ENSSSCG00000024636	TGFBRAP1	NC_010445.4:49469897-49521879	5.42309	3.3755	1.344	0.17838	0.275135	2.11637	2.76981	2.21176	620	581.5	597	528.667	494.25	471.5	573.333	379.667	398.333	432.5	462.667	495.25	501.75	443	636.667	705.667	664	669	819.667	697.75	707	565.675
ENSSSCG00000023909	THPO	NC_010455.5:122259653-122277513	1.83733	1.80135	2.44618	0.324261	0.365866	1.18169	1.1591	1.30225	67.3333	30	16.6667	27.6667	34.75	40.5	67	24.6667	57.6667	80	63	99.5	118.25	65.3333	51	83.6667	25	15	20.3333	34.75	39.3333	50.5437
ENSSSCG00000003950	TIE1	NC_010448.4:167919661-167947253	0	0	0.0037051	0.00318665	0.104618	0.174105	0.108633	0.0563211	722.333	485.5	928.667	792.667	758	679.25	1065.33	275.667	278	338.5	336.333	341.5	435	502	726.667	740.333	321.667	310	410.333	520.5	787.667	559.806
ENSSSCG00000001404	TNF	NC_010449.5:23699634-23702393	0.0244536	0.0184279	0	0	0.000789277	0	0	0.00623868	6.33333	2	4	4	5.5	5.5	8.66667	1.33333	1.33333	3	1.33333	3	3	2	5.33333	12.3333	1.66667	1.66667	2	4.25	18	4.58333
ENSSSCG00000024626	TNFAIP1	NC_010454.4:44616839-44626330	0.201459	1.49659	0.382716	22.1486	7.18091	4.98717	1.64891	5.43519	1289.67	1193	1724	1598	1121	1377	1671	525.667	586.333	677	726.333	691	875.5	817	819	978.667	784.667	789	1096.33	996	1298	1030.2
ENSSSCG00000036612	TNFAIP2	NW_018084979.1:1806184-1819672	0	0	0	0.0902765	0.000287142	0.467697	0.0743915	0.0903789	N.A.	N.A.	N.A.	N.A.	N.A.	N.A.	N.A.	N.A.	N.A.	N.A.	N.A.	N.A.	N.A.	N.A.	N.A.	N.A.	N.A.	N.A.	N.A.	N.A.	N.A.	N.A.
ENSSSCG00000004154	TNFAIP3	NC_010443.5:26474157-26489771	0.010513	0.157957	0.0327579	1.47226	0.332957	0.502294	2.25346	0.680314	306.333	135.5	195	195.667	147.75	228.25	388.667	103.667	66.6667	99	97.6667	106.5	107.5	86.6667	527.667	521.333	269.333	547.667	1265	1784.25	2236	448.385
ENSSSCG00000023716	TNFAIP6	NC_010457.5:862012-881352	0	0.0681445	0.181515	0	0.0016182	0.00530743	0	0.036655	0	0	0	0	0	0	0	0	0	0	0	0	0	0	0	0	0	0	0	0	0	0
ENSSSCG00000014227	TNFAIP8	NC_010444.4:123152348-123285154	136.697	197.775	171.486	10.0085	1.67375	2.87334	2.07107	74.655	213.667	60	215.333	277.333	278.75	155.25	183.667	100.333	112.667	184.5	180.667	131.75	223	182.333	158.333	142.333	47.3333	56.6667	149.667	351.5	268.667	174.94
ENSSSCG00000034615	TNFAIP8L1	NC_010444.4:74203752-74220811	0	0.00637849	0	0.288211	2.21146	5.25558	0.237629	1.14275	N.A.	N.A.	N.A.	N.A.	N.A.	N.A.	N.A.	N.A.	N.A.	N.A.	N.A.	N.A.	N.A.	N.A.	N.A.	N.A.	N.A.	N.A.	N.A.	N.A.	N.A.	N.A.
ENSSSCG00000006634	TNFAIP8L2	NC_010446.5:98082550-98096819	0	0	0	1.21106	0.288194	0.115927	0	0.23074	0	0	0	0	0	0	0	0	0	0	0	0	0	0	0	0	0	0	0	0	0	0
ENSSSCG00000004633	TNFAIP8L3	NC_010443.5:120806754-120849830	0	0	0	0.0660209	0.00148752	0.00138726	0	0.00984224	627.667	223.5	166	114	168.25	1152	949.333	95.3333	29	32	19	31.25	48.25	95.6667	85	35	11	8.33333	14	13.5	36.6667	188.321
ENSSSCG00000004898	TNFRSF11A	NC_010443.5:159128038-159187476	0.0326573	0.0942961	0.0662348	0.0485113	0.000328818	0.000159884	0	0.0345983	40	28.5	67.3333	74	63.75	43.5	57.6667	37.3333	27.3333	28	29	32.25	37.5	23.3333	40.3333	64	137	336.667	76.3333	46.5	45.3333	63.6032
ENSSSCG00000027762	TNFRSF11B	NC_010446.5:19692989-20570780	0	0	0	0	0.00059016	0	0	8.43086e-05	2	10.5	35	30	20.5	43.75	24	1.33333	1	0.5	1.66667	0.75	2.25	3.33333	2.33333	0.333333	0.666667	1	1	2.75	22	9.84127
ENSSSCG00000027130	TNFRSF12A	NC_010445.4:39166287-39168294	10.6591	0.839408	1.41069	38.7454	254.111	232.15	276.758	116.382	1495	2377	2140.33	1881	1132.5	2524.75	1410.67	333.667	169	256	197.333	254	802	1012.67	452.333	490.667	598	445	289	645	1099.33	952.631
ENSSSCG00000040134	TNFRSF13B	NC_010454.4:61245975-61270154	0	0	0	0	0	0.00252014	0.0135078	0.00228971	N.A.	N.A.	N.A.	N.A.	N.A.	N.A.	N.A.	N.A.	N.A.	N.A.	N.A.	N.A.	N.A.	N.A.	N.A.	N.A.	N.A.	N.A.	N.A.	N.A.	N.A.	N.A.
ENSSSCG00000039074	TNFRSF13C	NC_010447.5:6699811-6703403	0	0.022845	0.378213	0.0363208	0	1.00967	0.990709	0.348251	N.A.	N.A.	N.A.	N.A.	N.A.	N.A.	N.A.	N.A.	N.A.	N.A.	N.A.	N.A.	N.A.	N.A.	N.A.	N.A.	N.A.	N.A.	N.A.	N.A.	N.A.	N.A.
ENSSSCG00000007888	TNFRSF17	NC_010445.4:31133402-31141862	0.0685164	0	0.0801847	0.10751	14.986	12.1953	34.3548	8.82747	52	27.5	17.3333	37	18.25	30.75	26	35.3333	40.6667	44	62.6667	33.5	44.25	21	43.3333	46.6667	28.3333	48	37.3333	42.25	39	36.9127
ENSSSCG00000003330	TNFRSF18	NC_010448.4:63516036-63519323	0	0	0	0	0	0	0	0	16.3333	2.5	4.33333	0.666667	3	18.75	22	31.6667	51.3333	53.5	76.6667	25	22	5.33333	4	9.66667	12	9.33333	4	5.25	4	18.1587
ENSSSCG00000009283	TNFRSF19	NC_010453.5:2469305-2640737	2.94025	5.7652	2.48687	0.246261	4.76141	11.0878	9.21926	5.21529	34.6667	9	9.66667	13.3333	17.5	57.75	38	229	214.667	462.5	449.667	299.5	279.5	259	120.667	250	70	63	63	51.25	103.667	147.397
ENSSSCG00000000708	TNFRSF1A	NC_010447.5:64319348-64350680	0.308851	0.423192	0.0116989	2.11187	0.000877946	0.701158	0.0197855	0.511062	2681.67	1753.5	2357.33	2379	1775	1757	2269	1025	1062.33	1183	1285.67	1381.25	1586.25	1715	2098	2148	1649.33	1705.33	2398.67	2957.5	2543.33	1891.01
ENSSSCG00000022208	TNFRSF1B	NC_010448.4:72195419-72231146	0.219277	0.545765	0.0629075	0.375764	2.61457	1.68513	0.83645	0.905695	4610.67	873.5	744	692.667	701.5	1205.75	2303.33	699.333	265.333	262.5	285.667	271	655.75	880.667	684.333	914.333	313.333	276.333	492.667	745.75	970.667	897.575
ENSSSCG00000001727	TNFRSF21	NC_010449.5:42020218-42091521	0.0196845	0.00542946	0.0197112	4.4017	18.6515	16.354	29.7621	9.88773	886	324.5	527	656	534.25	573.25	875.667	173	241.667	322	298.333	253.5	547.25	339.333	898.333	1186.33	719	690.333	1789.67	1375	1379.67	694.766
ENSSSCG00000029135	TNFRSF25	NC_010448.4:67316817-67373787	0	0	0	0.124211	0.109429	0.498632	0	0.10461	5	4	1.66667	2.66667	0.25	2.5	3.33333	1	2.33333	1.5	1.66667	1	1.75	2.33333	11	7.66667	1.33333	4.66667	0.666667	2.25	4.33333	2.99603
ENSSSCG00000003331	TNFRSF4	NC_010448.4:63523849-63526672	0	0	0	0	0	0	0	0	22.6667	1.5	3.66667	0.666667	2.5	8.25	14	0.666667	0.333333	1	0.333333	0.75	1.75	0	0.333333	0.666667	0.666667	0.333333	0.666667	0.5	1	2.96429
ENSSSCG00000038671	TNFRSF6B	NC_010459.5:62611843-62652478	0.474833	0.089496	0.0142904	0	0.963641	20.9502	13.1167	5.08702	N.A.	N.A.	N.A.	N.A.	N.A.	N.A.	N.A.	N.A.	N.A.	N.A.	N.A.	N.A.	N.A.	N.A.	N.A.	N.A.	N.A.	N.A.	N.A.	N.A.	N.A.	N.A.
ENSSSCG00000003437	TNFRSF8	NC_010448.4:72103308-72174882	0	0	0	0.00177803	0.0182719	0.0580798	0	0.0111614	232.667	33	19.3333	22.6667	9.25	103.25	291.333	8.33333	0	0.5	0.666667	0.25	1.25	5.33333	41.6667	37.3333	16.6667	7	11.3333	17.25	34	42.5278
ENSSSCG00000003386	TNFRSF9	NC_010448.4:68590561-68609784	0	0	0	0.0321019	0.00237442	0	0	0.00492519	8.66667	0.5	0	0.666667	3.5	2.5	17.3333	0.666667	0.333333	1.5	0.666667	1.75	0.5	1	1.66667	2.33333	1.33333	1.33333	1	1.75	1	2.38095
ENSSSCG00000020906	TNFSF10	NC_010455.5:111021951-111103060	0	0.0068914	0.00363865	2.77165	2.16989	0.588047	0	0.791445	1224.67	562	236	405.667	841	674.75	2054.33	261	440.333	522.5	531.667	507.5	494.5	291.667	1575.67	2302.33	336.333	422	380.667	1187.75	1256.67	786.143
ENSSSCG00000009429	TNFSF11	NC_010453.5:24468010-24505421	0	0	0	0	0	0.0368047	0.0179323	0.00781957	5.33333	0	2.33333	2	3.5	21.75	9.33333	7.33333	0.333333	1	0	0	0	1.66667	9	1	4.66667	2	0.333333	0	7	3.74206
ENSSSCG00000025124	TNFSF12	NC_010454.4:52843025-52853328	230.022	40.1148	62.2469	11.5744	9.66045	7.87256	10.7009	53.1703	232.333	96	90.3333	72	96.5	111.5	177.667	63	69	70.5	68.6667	60.5	84.5	93	116.667	109.667	93.6667	73.6667	121.333	65.75	89.6667	97.9008
ENSSSCG00000026872	TNFSF13	NC_010454.4:52853645-52857033	0	0.0529416	0.0283853	0.18318	0.074187	0.0215541	0.0588311	0.0598684	393	68.5	43.3333	56.6667	62.5	188	227	100.667	117	127.5	155.333	140.75	184.75	170.333	171.667	203	152.333	122.333	105.333	106.75	126.333	143.956
ENSSSCG00000009542	TNFSF13B	NC_010453.5:75599295-75633044	0	0	0.0114911	0.175831	0.443177	0.44963	0.562876	0.234715	114.333	22.5	10.3333	13.6667	19.25	95.75	104.333	63.6667	23.6667	31	32.6667	21.75	29.5	50.3333	196	92.6667	17.3333	32.3333	25	31	122.333	54.7341
ENSSSCG00000026695	TNFSF14	NC_010444.4:72478177-72483885	0	0.815264	0	0	0	0	0	0.116466	12.6667	2.5	0.333333	0.333333	2.25	16.5	8	0.666667	1	1.5	1.33333	1.75	4	2.33333	3.66667	5	2.33333	2.66667	1.66667	1.75	1.33333	3.50397
ENSSSCG00000020784	TNFSF15	NC_010443.5:255328730-255349508	0	0	0	0.263755	1.38445	3.17868	0.930891	0.822539	38.3333	7.5	4.66667	3.66667	6.25	10	16.3333	5	3.66667	22.5	14.3333	19.75	23	8	67.6667	44.6667	3.66667	2.33333	8	77.25	139.667	25.0595
ENSSSCG00000015487	TNFSF18	NC_010451.4:115447437-115460649	9.27958	19.2794	21.3273	3.26546	3.26999	1.03512	0.694384	8.30732	10.3333	11	134.333	99	90	98.25	52	10	3.66667	10	14.6667	7.75	5.75	7	6.66667	4.66667	5.33333	5.33333	4.66667	19.75	19.3333	29.5
ENSSSCG00000015488	TNFSF4	NC_010451.4:115525530-115857457	4.48137	22.919	14.3906	16.1599	2.2741	10.6601	0.895303	10.2543	3.33333	4.5	5	4	6.25	9	20.3333	3.33333	4.33333	7.5	7.66667	6.5	4.25	3.33333	5.66667	6.66667	3.66667	4.33333	4	6.5	6.33333	6.02381
ENSSSCG00000026633	TNFSF8	NC_010443.5:255436205-255459020	0	0	0	0	0.0590629	0.0186624	0	0.0111036	111.667	15.5	7.66667	12.3333	12	51.75	96.6667	8	4	5	8.66667	10.5	11.5	5.66667	26	43.3333	7.33333	9	8.66667	11	11.6667	22.7579
ENSSSCG00000022370	TNFSF9	NC_010444.4:72578810-72582834	0	0.0282153	0.0694459	3.51398	0.280369	3.69497	8.52434	2.30162	16	9.5	17.6667	10.3333	9	361.75	115.667	6.33333	4.66667	12	7.33333	10	11.75	15	11.3333	13.6667	4.66667	3.33333	1.66667	4	5.66667	31.0159
ENSSSCG00000014198	TSLP	NC_010444.4:115832151-115907643	169.933	88.2601	104.559	6.03113	0.328664	0.513959	0.57812	52.8863	309.667	2.5	1.66667	1.66667	2.25	119	37.6667	15.6667	14.3333	19.5	19.3333	15.25	17	12	2	1.66667	0.666667	3	2.66667	4.25	4.33333	28.8611
ENSSSCG00000001695	VEGFA	NC_010449.5:38746392-38762282	0	0	0.0210311	0.223113	0.0161292	0.151724	2.34878	0.394397	415	1692	1103.67	1027	1282.5	806.25	616.667	148	161.333	277	224	271.5	337.5	232.667	205.333	344.333	334.667	307	365	674.5	471	537.948
ENSSSCG00000013037	VEGFB	NC_010444.4:7872872-7909892	0.254702	0.135057	0.0137984	0	2.87235	23.5617	61.4162	12.6077	1513.33	1009	596.667	566	690.25	778.75	1239.67	901.333	1158	1022.5	1235	1286	1255.75	1190.67	1066.33	1307.67	806.333	774	1210.33	1077	1120.33	1038.33
ENSSSCG00000015770	VEGFC	NC_010457.5:39037763-39136234	0.340761	0	0.0835859	0.211939	0.0758229	0.0245822	0	0.105242	338	739	657.333	716.333	615.5	361.25	336	65	68.3333	56.5	77.3333	49.5	74.5	144	154.333	186.667	97.3333	91.3333	135.667	161	156.667	251.504
ENSSSCG00000012135	VEGFD	NC_010461.5:11893253-11933923	0	0	0	0.184034	0	0	0	0.0262906	22.6667	27.5	5.33333	17	67.75	64.75	147.667	19	88.6667	61	45.6667	30.5	72.75	38	25	95.3333	109.667	125.333	211.667	208.5	78.3333	74.3849
ENSSSCG00000000183	WNT1	NC_010447.5:14997376-15015007	0.030518	0	0.100966	0.246014	0.282981	0.039132	0	0.0999444	2	3	8.66667	5.33333	1.5	29.25	23.3333	4.66667	4	1.5	1	1.25	0.75	6	1.66667	0.333333	0	0	1.33333	0.25	1	4.61111
ENSSSCG00000026958	WNT10A	NC_010457.5:120925203-120939032	0	0.574502	0.385348	0	0.180612	3.14221	0	0.61181	0.333333	0	0	0	0.5	0.75	0.333333	0.333333	0	0	0.333333	0	0.5	0.666667	0.333333	5	2	1.33333	2	0.5	1.33333	0.77381
ENSSSCG00000000182	WNT10B	NC_010447.5:14997376-15015007	0.0419472	0	0	0.0737328	0.109077	2.63704	0	0.408828	68.3333	478.5	276.667	211	138.25	136.5	94.6667	13.3333	12.6667	15	15.6667	8.25	6.75	16.6667	2	3.66667	2	4	5.66667	3.5	3.66667	72.2262
ENSSSCG00000022347	WNT11	NC_010451.4:10413181-10435158	0	0.0111327	0	0	2.54159	4.37557	6.93819	1.98093	1.66667	0.5	4	0.333333	1.25	1.75	1.33333	1.66667	0.666667	0.5	1	0.75	0.5	1	1	0.333333	0.666667	0.333333	0.333333	0.5	0.666667	0.988095
ENSSSCG00000016617	WNT16	NC_010460.4:25621801-25633730	0	0	0	2.15969	0.43766	0.746873	0	0.477746	2	4.5	2.33333	7.33333	5.75	4.75	7.33333	0.333333	1.33333	22.5	12.3333	4	0.75	0.666667	3.33333	8.33333	4.66667	0.666667	2	2.5	3	4.78175
ENSSSCG00000016628	WNT2	NC_010460.4:28945824-29010658	0	0	0.0017944	0	0	0.00161834	0	0.000487534	290	115	10.6667	17.6667	77.75	167.25	158	1633.33	1167.67	235	224.333	136	181	720	1315.67	1222.67	537.667	567.667	655	543.75	900.333	517.925
ENSSSCG00000006780	WNT2B	NC_010446.5:107769569-108012764	1.43328	3.17053	2.604	1.44068	0.19838	0.213907	0.574032	1.3764	110	90.5	55	76.6667	119.75	216.25	110.333	721.333	506.667	967	777	975.25	1058	1063	157	172	170.667	186.333	255.333	397.25	146.667	396.762
ENSSSCG00000017317	WNT3	NC_010454.4:17627290-17681197	26.5518	26.2058	14.6861	4.21435	1.78187	6.50022	1.49848	11.6341	10.3333	3.5	2	2.66667	3.75	5.75	8	2.66667	2.66667	2.5	2	1	1.75	3	5	3	1	2	2.66667	1.25	4.33333	3.37302
ENSSSCG00000029870	WNT3A	NC_010444.4:51153977-51203678	0	0.0108686	0	0.0337701	3.59136	0.489996	0.575678	0.671668	0	0	0	0	0	0.75	0.666667	13	1.66667	4.5	6.33333	9.25	4	11.6667	1.33333	0.666667	0.666667	0.333333	1	0	1	2.70635
ENSSSCG00000003521	WNT4	NC_010448.4:80110237-80138165	0	0	0	0.00106926	0.0268572	0.383121	0.415829	0.118125	216.333	115.5	55.3333	33.6667	23.5	187.5	181.333	113	72.3333	59	110.333	83.25	164.5	171.333	11.6667	7.33333	17.6667	18.3333	10.3333	15.25	12.3333	79.9921
ENSSSCG00000029852	WNT5A	NC_010455.5:37193511-37367215	0	0.233495	0.133984	0	0.0247007	0.396734	0.170012	0.136989	243	159.5	451.333	471.333	262.25	383.75	483.667	202.333	190.333	226.5	215.333	178.75	184.25	209.333	422	695.667	846	1836	1003.67	719.5	942.667	491.77
ENSSSCG00000000759	WNT5B	NC_010447.5:68627157-68731938	0	0	0	0.421466	0.0245001	2.603	0.509685	0.508379	83	8	3	5	5.75	29.75	52.6667	7.33333	15	19	21	20.5	16.25	17.3333	11	18.3333	3.33333	4.66667	5.66667	5.5	6.66667	17.0833
ENSSSCG00000036932	WNT6	NC_010457.5:120901470-120917359	0	0	0.0147688	0	0.0456909	1.4006	0.743647	0.314958	N.A.	N.A.	N.A.	N.A.	N.A.	N.A.	N.A.	N.A.	N.A.	N.A.	N.A.	N.A.	N.A.	N.A.	N.A.	N.A.	N.A.	N.A.	N.A.	N.A.	N.A.	N.A.
ENSSSCG00000011606	WNT7A	NC_010455.5:70538801-70602464	2.48977	1.10582	1.71017	1.2681	0.105632	2.23932	0.116143	1.29071	19.3333	15	1.66667	8.33333	4.75	18.25	31.6667	3	6	25.5	30	6.25	14	18.6667	271.333	1173.33	1594	1704.33	64	106.75	168.667	251.659
ENSSSCG00000027365	WNT7B	NC_010447.5:3507221-3572322	0	0	0	0.0013814	0	0	0	0.000197343	179	1	3.33333	3.33333	0.5	512.25	492.333	197	210.667	380	405	325.25	327.25	307	49.6667	205.667	107.333	44	7	41.75	113.333	186.317
ENSSSCG00000023647	WNT8A	NC_010444.4:140102472-140121830	0	0	0	0.0576823	0	0	0.0368307	0.0135019	0.666667	0.5	0	0.333333	0	1.25	0	12.3333	22	22	24.3333	25.5	22.5	15	4	3	1.33333	1.33333	3	2	3	7.81349
ENSSSCG00000006164	WNT8B	NC_010456.5:111562277-111626691	0	0	0.00586421	0.463125	0.120576	0.769156	0.146221	0.214992	11	10	5.33333	6.33333	3.5	10.75	5.33333	31.6667	37	29.5	44.3333	24	51	39.6667	14.3333	11.3333	23	22.6667	25.3333	17.5	13	20.7897
ENSSSCG00000024671	WNT9A	NC_010444.4:51102756-51128346	0	0.0453764	0.0766181	0	0.786115	2.30491	1.44905	0.66601	256.333	146.5	44.3333	70.6667	117.25	167.75	333.333	425	525.333	600	607.667	640.5	426.5	441.667	228.333	213	189.667	108	147.333	139.5	163	285.317
ENSSSCG00000035524	WNT9B	NC_010454.4:17690893-17767955	0	0.00384597	0	0.0269111	0.0874595	1.43467	0	0.221841	N.A.	N.A.	N.A.	N.A.	N.A.	N.A.	N.A.	N.A.	N.A.	N.A.	N.A.	N.A.	N.A.	N.A.	N.A.	N.A.	N.A.	N.A.	N.A.	N.A.	N.A.	N.A.
ENSSSCG00000006298	XCL1	NC_010446.5:82432844-82436150	0	0	0	0	0	0	0	0	2	0.5	1	0	1.75	6	3.33333	2.66667	2	3.5	4	4	6.25	4.66667	6.33333	19	3	3.33333	2.33333	3.5	1.33333	3.83333
ENSSSCG00000026707	XCR1	NC_010455.5:29150375-29233862	0.814131	0.291653	0.0560528	0.118162	0.00429028	0.028895	0	0.187598	56.3333	7.5	10	14	13.25	63	83.3333	9	4.33333	14.5	8.66667	12.75	22.75	11.3333	12	18.6667	7.33333	4.33333	4.66667	3.5	8	18.5357
